# Supplementary material for: Poly[(3-nitro­benzoato)(μ3-1,2,4-triazolato)cobalt(II)]
Source: Acta Crystallogr Sect E Struct Rep Online. 2009 Jan 8;65(Pt 2):m134. doi: 10.1107/S1600536808043596 (PMC2968154; doi:10.1107/S1600536808043596)
Supplement: Supplementary file 1 [file e-65-0m134-sup1.cif]

##############################################################################
###                                                                        ###
###        Electronic paper (Acta Crystallographica Section E)             ###
###                                                                        ###
##############################################################################
#                                                                            #
# This CIF contains the data in a paper accepted for publication in Acta     #
# Crystallographica Section E. It conforms to the requirements of Notes      #
# for Authors for Section E, and has been peer reviewed under the auspices   #
# of the IUCr Commission on Journals.                                        #
#                                                                            #
# Full details of the Crystallographic Information File format               #
# are given in the paper "The Crystallographic Information File (CIF):       #
# a New Standard Archive File for Crystallography" by S. R. Hall, F. H.      #
# Allen and I. D. Brown [Acta Cryst. (1991), A47, 655-685].                  #
#                                                                            #
# The current version of the core CIF dictionary is obtainable from          #
# ftp://ftp.iucr.org/pub/cif_core.dic. The current version number is 2.4.    #
#                                                                            #
# Software is freely available for graphical display of the structure(s) in  #
# this CIF.  For information consult the CIF home page http://www.iucr.org/  #
# cif/home.html                                                              #
#                                                                            #
# This file may be used for bona fide research purposes within the           #
# scientific community so long as proper attribution is given to the journal # 
# article from which it was obtained.                                        #
#                                                                            #
##############################################################################
                                             
data_I
_audit_creation_method     SHELXL97
_chemical_name_systematic
;
Poly[(3-nitrobenzoato)(\m~3~-1,2,4-triazolato)cobalt(II)]
;
_chemical_name_common     ?
_chemical_formula_moiety     'C9 H6 Co N4 O4'
_chemical_formula_sum     'C9 H6 Co N4 O4'
_chemical_formula_iupac     '[Co (C2 H2 N3) (C7 H4 N O4)]'
_chemical_formula_weight     293.11
_chemical_melting_point     ?
_symmetry_cell_setting     Orthorhombic
_symmetry_space_group_name_H-M     'P b c a'
_symmetry_space_group_name_Hall     '-P 2ac 2ab'
loop_
    _symmetry_equiv_pos_as_xyz
    'x, y, z'
    '-x+1/2, -y, z+1/2'
    '-x, y+1/2, -z+1/2'
    'x+1/2, -y+1/2, -z'
    '-x, -y, -z'
    'x-1/2, y, -z-1/2'
    'x, -y-1/2, z-1/2'
    '-x-1/2, y-1/2, z'
_cell_length_a     9.2419(18)
_cell_length_b     10.377(2)
_cell_length_c     22.597(5)
_cell_angle_alpha     90.00
_cell_angle_beta     90.00
_cell_angle_gamma     90.00
_cell_volume     2167.1(8)
_cell_formula_units_Z     8
_cell_measurement_reflns_used     15896
_cell_measurement_theta_min     3.09
_cell_measurement_theta_max     27.48
_cell_measurement_temperature     296(2)
_exptl_crystal_description     Block
_exptl_crystal_colour     purple
_exptl_crystal_size_max     0.14
_exptl_crystal_size_mid     0.12
_exptl_crystal_size_min     0.12
_exptl_crystal_density_diffrn     1.797
_exptl_crystal_density_meas     ?
_exptl_crystal_density_method     'not measured'
_exptl_crystal_F_000     1176
_exptl_absorpt_coefficient_mu     1.597
_exptl_absorpt_correction_type     Multi-scan
_exptl_absorpt_process_details     '(<i>SADABS</i>; Sheldrick, 2004)'
_exptl_absorpt_correction_T_min     0.802
_exptl_absorpt_correction_T_max     0.826
_exptl_special_details
;
;
_diffrn_ambient_temperature     296(2)
_diffrn_radiation_type     MoK\a
_diffrn_radiation_wavelength     0.71073
_diffrn_radiation_source     'sealed tube'
_diffrn_radiation_monochromator     graphite
_diffrn_measurement_device_type     'Bruker SMART 1K CCD area-detector'
_diffrn_measurement_method     \w
_diffrn_detector_area_resol_mean     8.192
_diffrn_reflns_number     19233
_diffrn_reflns_av_R_equivalents     0.0286
_diffrn_reflns_av_sigmaI/netI     0.0172
_diffrn_reflns_theta_min     3.09
_diffrn_reflns_theta_max     27.48
_diffrn_reflns_theta_full     27.48
_diffrn_measured_fraction_theta_max     0.998
_diffrn_measured_fraction_theta_full     0.998
_diffrn_reflns_limit_h_min     -12
_diffrn_reflns_limit_h_max     11
_diffrn_reflns_limit_k_min     -13
_diffrn_reflns_limit_k_max     12
_diffrn_reflns_limit_l_min     -29
_diffrn_reflns_limit_l_max     29
_diffrn_standards_number     0
_diffrn_standards_interval_count     ?
_diffrn_standards_interval_time     ?
_diffrn_standards_decay_%     ?
_refine_special_details
;
;
_reflns_number_total     2477
_reflns_number_gt     2245
_reflns_threshold_expression     I>2\s(I)
_refine_ls_structure_factor_coef     Fsqd
_refine_ls_matrix_type     full
_refine_ls_R_factor_all     0.0255
_refine_ls_R_factor_gt     0.0225
_refine_ls_wR_factor_gt     0.0570
_refine_ls_wR_factor_ref     0.0586
_refine_ls_goodness_of_fit_ref     1.038
_refine_ls_restrained_S_all     1.038
_refine_ls_number_reflns     2477
_refine_ls_number_parameters     163
_refine_ls_number_restraints     0
_refine_ls_hydrogen_treatment     constr
_refine_ls_weighting_scheme     calc
_refine_ls_weighting_details
         'calc w=1/[\s^2^(Fo^2^)+(0.0278P)^2^+1.1998P] where P=(Fo^2^+2Fc^2^)/3'
_atom_sites_solution_hydrogens     geom
_atom_sites_solution_primary     direct
_atom_sites_solution_secondary     difmap
_refine_ls_shift/su_max     0.001
_refine_ls_shift/su_mean     0.000
_refine_diff_density_max     0.330
_refine_diff_density_min     -0.275
_refine_ls_extinction_method     none
_refine_ls_extinction_coef     ?
loop_
    _atom_type_symbol
    _atom_type_description
    _atom_type_scat_dispersion_real
    _atom_type_scat_dispersion_imag
    _atom_type_scat_source
    'C' 'C' 0.0033 0.0016
                         'International Tables Vol C Tables 4.2.6.8 and 6.1.1.4'
    'H' 'H' 0.0000 0.0000
                         'International Tables Vol C Tables 4.2.6.8 and 6.1.1.4'
    'N' 'N' 0.0061 0.0033
                         'International Tables Vol C Tables 4.2.6.8 and 6.1.1.4'
    'O' 'O' 0.0106 0.0060
                         'International Tables Vol C Tables 4.2.6.8 and 6.1.1.4'
    'Co' 'Co' 0.3494 0.9721
                         'International Tables Vol C Tables 4.2.6.8 and 6.1.1.4'
_computing_data_collection     'SMART (Bruker, 2001)'
_computing_cell_refinement     'SAINT (Bruker, 2001)'
_computing_data_reduction     'SAINT (Bruker, 2001)'
_computing_structure_solution     'SHELXS97 (Sheldrick, 2008)'
_computing_structure_refinement     'SHELXL97 (Sheldrick, 2008)'
_computing_molecular_graphics     'SHELXTL (Sheldrick, 2008)'
_computing_publication_material     'SHELXTL (Sheldrick, 2008)'
loop_
    _atom_site_type_symbol
    _atom_site_label
    _atom_site_fract_x
    _atom_site_fract_y
    _atom_site_fract_z
    _atom_site_U_iso_or_equiv
    _atom_site_adp_type
    _atom_site_calc_flag
    _atom_site_refinement_flags
    _atom_site_occupancy
    _atom_site_disorder_assembly
    _atom_site_disorder_group
    C C1 0.0918(2) 0.62096(17) 0.17212(8) 0.0358(4) Uani d . 1 . .
    C C2 -0.0058(2) 0.7078(2) 0.14920(8) 0.0470(5) Uani d . 1 . .
    H H2 -0.0198 0.7141 0.1085 0.056 Uiso calc R 1 . .
    C C3 -0.0823(3) 0.7853(2) 0.18746(9) 0.0522(6) Uani d . 1 . .
    H H3 -0.1473 0.8457 0.1728 0.063 Uiso calc R 1 . .
    C C4 -0.0620(2) 0.77306(18) 0.24798(8) 0.0406(4) Uani d . 1 . .
    H H4 -0.1157 0.8240 0.2738 0.049 Uiso calc R 1 . .
    C C5 0.1165(2) 0.60861(16) 0.23241(7) 0.0322(4) Uani d . 1 . .
    H H5 0.1843 0.5503 0.2468 0.039 Uiso calc R 1 . .
    C C6 0.03721(19) 0.68583(16) 0.27043(7) 0.0295(3) Uani d . 1 . .
    C C7 0.05354(18) 0.67429(16) 0.33614(7) 0.0290(3) Uani d . 1 . .
    C C8 0.32376(16) 0.75394(14) 0.51070(7) 0.0253(3) Uani d . 1 . .
    H H8 0.3425 0.6826 0.5344 0.030 Uiso calc R 1 . .
    C C9 0.22994(17) 0.87843(13) 0.44808(6) 0.0231(3) Uani d . 1 . .
    H H9 0.1693 0.9118 0.4190 0.028 Uiso calc R 1 . .
    Co Co1 0.08538(2) 0.615646(17) 0.442261(8) 0.01829(7) Uani d . 1 . .
    N N1 0.21652(13) 0.75890(11) 0.47077(5) 0.0227(2) Uani d . 1 . .
    N N2 0.39953(13) 0.86141(12) 0.51260(5) 0.0225(3) Uani d . 1 . .
    N N3 0.33828(13) 0.94272(11) 0.47154(5) 0.0209(2) Uani d . 1 . .
    N N4 0.1706(2) 0.53740(17) 0.13114(7) 0.0459(4) Uani d . 1 . .
    O O1 -0.00457(13) 0.75383(12) 0.36970(5) 0.0367(3) Uani d . 1 . .
    O O2 0.12664(15) 0.58069(12) 0.35684(5) 0.0351(3) Uani d . 1 . .
    O O3 0.2746(2) 0.47839(18) 0.14938(7) 0.0683(5) Uani d . 1 . .
    O O4 0.1257(2) 0.53020(16) 0.08006(6) 0.0627(4) Uani d . 1 . .
loop_
    _atom_site_aniso_label
    _atom_site_aniso_U_11
    _atom_site_aniso_U_22
    _atom_site_aniso_U_33
    _atom_site_aniso_U_12
    _atom_site_aniso_U_13
    _atom_site_aniso_U_23
    C1 0.0517(11) 0.0329(9) 0.0228(8) -0.0083(7) 0.0032(7) -0.0016(6)
    C2 0.0745(14) 0.0453(11) 0.0211(8) -0.0027(10) -0.0091(8) 0.0050(8)
    C3 0.0778(16) 0.0444(12) 0.0345(10) 0.0148(10) -0.0150(9) 0.0058(9)
    C4 0.0592(11) 0.0331(9) 0.0295(9) 0.0079(8) -0.0040(8) 0.0000(7)
    C5 0.0422(9) 0.0299(8) 0.0246(8) -0.0020(7) -0.0011(7) 0.0013(6)
    C6 0.0418(9) 0.0261(8) 0.0208(7) -0.0037(7) -0.0026(6) 0.0022(6)
    C7 0.0371(8) 0.0284(8) 0.0214(7) -0.0058(6) -0.0020(6) 0.0014(6)
    C8 0.0290(7) 0.0196(7) 0.0274(7) -0.0033(6) -0.0042(6) 0.0061(6)
    C9 0.0269(7) 0.0190(7) 0.0234(7) -0.0015(5) -0.0031(5) 0.0034(5)
    Co1 0.02203(12) 0.01445(11) 0.01838(11) -0.00039(6) 0.00086(7) 0.00145(7)
    N1 0.0263(6) 0.0181(6) 0.0238(6) -0.0032(5) -0.0026(5) 0.0025(5)
    N2 0.0247(6) 0.0185(6) 0.0243(6) -0.0015(5) -0.0038(5) 0.0050(5)
    N3 0.0246(6) 0.0163(6) 0.0217(6) -0.0005(4) -0.0008(4) 0.0039(5)
    N4 0.0611(11) 0.0437(9) 0.0330(8) -0.0104(8) 0.0139(7) -0.0058(7)
    O1 0.0453(7) 0.0413(7) 0.0234(6) 0.0066(6) -0.0001(5) -0.0033(5)
    O2 0.0541(7) 0.0304(6) 0.0207(5) 0.0052(6) -0.0027(5) 0.0020(5)
    O3 0.0667(11) 0.0791(12) 0.0590(10) 0.0140(10) 0.0135(8) -0.0168(9)
    O4 0.1046(13) 0.0585(10) 0.0249(7) -0.0100(9) 0.0117(8) -0.0095(7)
_geom_special_details
;
;
loop_
    _geom_bond_atom_site_label_1
    _geom_bond_atom_site_label_2
    _geom_bond_site_symmetry_2
    _geom_bond_distance
    _geom_bond_publ_flag
    C1 C2 . 1.376(3) ?
    C1 C5 . 1.388(2) ?
    C1 N4 . 1.463(2) ?
    C2 C3 . 1.376(3) ?
    C2 H2 . 0.9300 ?
    C3 C4 . 1.386(3) ?
    C3 H3 . 0.9300 ?
    C4 C6 . 1.385(2) ?
    C4 H4 . 0.9300 ?
    C5 C6 . 1.385(2) ?
    C5 H5 . 0.9300 ?
    C6 C7 . 1.497(2) ?
    C7 O1 . 1.243(2) ?
    C7 O2 . 1.272(2) ?
    C8 N2 . 1.3175(19) ?
    C8 N1 . 1.3414(19) ?
    C8 H8 . 0.9300 ?
    C9 N3 . 1.3149(19) ?
    C9 N1 . 1.3478(18) ?
    C9 H9 . 0.9300 ?
    Co1 O1 . 2.3314(12) y
    Co1 O2 . 2.0008(12) y
    Co1 N1 . 2.0232(12) y
    Co1 N2 4_466 2.0118(12) y
    Co1 N3 8_655 2.0385(12) y
    N2 N3 . 1.3759(16) ?
    N4 O3 . 1.212(2) ?
    N4 O4 . 1.229(2) ?
loop_
    _geom_angle_atom_site_label_1
    _geom_angle_atom_site_label_2
    _geom_angle_atom_site_label_3
    _geom_angle_site_symmetry_1
    _geom_angle_site_symmetry_3
    _geom_angle
    _geom_angle_publ_flag
    C2 C1 C5 . . 122.56(17) ?
    C2 C1 N4 . . 118.45(17) ?
    C5 C1 N4 . . 118.98(17) ?
    C1 C2 C3 . . 118.87(17) ?
    C1 C2 H2 . . 120.6 ?
    C3 C2 H2 . . 120.6 ?
    C2 C3 C4 . . 119.79(19) ?
    C2 C3 H3 . . 120.1 ?
    C4 C3 H3 . . 120.1 ?
    C6 C4 C3 . . 120.72(18) ?
    C6 C4 H4 . . 119.6 ?
    C3 C4 H4 . . 119.6 ?
    C6 C5 C1 . . 117.93(16) ?
    C6 C5 H5 . . 121.0 ?
    C1 C5 H5 . . 121.0 ?
    C4 C6 C5 . . 120.10(15) ?
    C4 C6 C7 . . 118.83(15) ?
    C5 C6 C7 . . 121.04(15) ?
    O1 C7 O2 . . 120.80(14) ?
    O1 C7 C6 . . 120.56(15) ?
    O2 C7 C6 . . 118.63(15) ?
    N2 C8 N1 . . 112.47(13) ?
    N2 C8 H8 . . 123.8 ?
    N1 C8 H8 . . 123.8 ?
    N3 C9 N1 . . 112.56(13) ?
    N3 C9 H9 . . 123.7 ?
    N1 C9 H9 . . 123.7 ?
    O2 Co1 N2 . 4_466 132.33(5) ?
    O2 Co1 N1 . . 109.04(5) ?
    N2 Co1 N1 4_466 . 105.25(5) ?
    O2 Co1 N3 . 8_655 95.03(5) ?
    N2 Co1 N3 4_466 8_655 103.60(5) ?
    N1 Co1 N3 . 8_655 109.64(5) ?
    O2 Co1 O1 . . 60.06(5) ?
    N2 Co1 O1 4_466 . 88.82(5) ?
    N1 Co1 O1 . . 89.18(5) ?
    N3 Co1 O1 8_655 . 153.26(5) ?
    C8 N1 C9 . . 102.90(12) ?
    C8 N1 Co1 . . 128.95(10) ?
    C9 N1 Co1 . . 127.60(10) ?
    C8 N2 N3 . . 106.17(12) ?
    C8 N2 Co1 . 4_566 124.78(10) ?
    N3 N2 Co1 . 4_566 128.36(9) ?
    C9 N3 N2 . . 105.91(11) ?
    C9 N3 Co1 . 8_665 125.40(10) ?
    N2 N3 Co1 . 8_665 128.05(9) ?
    O3 N4 O4 . . 123.81(19) ?
    O3 N4 C1 . . 118.64(17) ?
    O4 N4 C1 . . 117.55(19) ?
    C7 O1 Co1 . . 82.34(10) ?
    C7 O2 Co1 . . 96.61(10) ?
loop_
    _geom_torsion_atom_site_label_1
    _geom_torsion_atom_site_label_2
    _geom_torsion_atom_site_label_3
    _geom_torsion_atom_site_label_4
    _geom_torsion_site_symmetry_1
    _geom_torsion_site_symmetry_2
    _geom_torsion_site_symmetry_3
    _geom_torsion_site_symmetry_4
    _geom_torsion
    _geom_torsion_publ_flag
    C5 C1 C2 C3 . . . . -0.2(3) ?
    N4 C1 C2 C3 . . . . 178.90(19) ?
    C1 C2 C3 C4 . . . . -1.2(3) ?
    C2 C3 C4 C6 . . . . 1.7(3) ?
    C2 C1 C5 C6 . . . . 1.2(3) ?
    N4 C1 C5 C6 . . . . -177.94(16) ?
    C3 C4 C6 C5 . . . . -0.7(3) ?
    C3 C4 C6 C7 . . . . -178.94(19) ?
    C1 C5 C6 C4 . . . . -0.7(3) ?
    C1 C5 C6 C7 . . . . 177.51(16) ?
    C4 C6 C7 O1 . . . . -10.4(2) ?
    C5 C6 C7 O1 . . . . 171.35(16) ?
    C4 C6 C7 O2 . . . . 168.80(16) ?
    C5 C6 C7 O2 . . . . -9.4(2) ?
    N2 C8 N1 C9 . . . . -0.55(17) ?
    N2 C8 N1 Co1 . . . . 171.29(10) ?
    N3 C9 N1 C8 . . . . 0.68(17) ?
    N3 C9 N1 Co1 . . . . -171.31(10) ?
    O2 Co1 N1 C8 . . . . -113.76(13) ?
    N2 Co1 N1 C8 4_466 . . . 99.90(13) ?
    N3 Co1 N1 C8 8_655 . . . -10.96(14) ?
    O1 Co1 N1 C8 . . . . -171.55(13) ?
    O2 Co1 N1 C9 . . . . 56.19(14) ?
    N2 Co1 N1 C9 4_466 . . . -90.15(13) ?
    N3 Co1 N1 C9 8_655 . . . 158.99(12) ?
    O1 Co1 N1 C9 . . . . -1.60(13) ?
    C7 Co1 N1 C9 . . . . 25.56(14) ?
    N1 C8 N2 N3 . . . . 0.24(17) ?
    N1 C8 N2 Co1 . . . 4_566 -170.88(10) ?
    N1 C9 N3 N2 . . . . -0.56(17) ?
    N1 C9 N3 Co1 . . . 8_665 170.84(10) ?
    C8 N2 N3 C9 . . . . 0.19(16) ?
    Co1 N2 N3 C9 4_566 . . . 170.89(10) ?
    C8 N2 N3 Co1 . . . 8_665 -170.91(10) ?
    Co1 N2 N3 Co1 4_566 . . 8_665 -0.21(18) ?
    C2 C1 N4 O3 . . . . 166.47(19) ?
    C5 C1 N4 O3 . . . . -14.4(3) ?
    C2 C1 N4 O4 . . . . -14.4(3) ?
    C5 C1 N4 O4 . . . . 164.78(17) ?
    O2 C7 O1 Co1 . . . . -4.03(15) ?
    C6 C7 O1 Co1 . . . . 175.16(15) ?
    O2 Co1 O1 C7 . . . . 2.54(10) ?
    N2 Co1 O1 C7 4_466 . . . -139.56(10) ?
    N1 Co1 O1 C7 . . . . 115.17(10) ?
    N3 Co1 O1 C7 8_655 . . . -20.77(16) ?
    O1 C7 O2 Co1 . . . . 4.68(18) ?
    C6 C7 O2 Co1 . . . . -174.52(13) ?
    N2 Co1 O2 C7 4_466 . . . 53.70(13) ?
    N1 Co1 O2 C7 . . . . -79.98(11) ?
    N3 Co1 O2 C7 8_655 . . . 167.23(10) ?
    O1 Co1 O2 C7 . . . . -2.47(9) ?
loop_
    _geom_hbond_atom_site_label_D
    _geom_hbond_atom_site_label_H
    _geom_hbond_atom_site_label_A
    _geom_hbond_site_symmetry_A
    _geom_hbond_distance_DH
    _geom_hbond_distance_HA
    _geom_hbond_distance_DA
    _geom_hbond_angle_DHA
    C3 H3 O2 3 0.93 2.54 3.250(3) 134
    C8 H8 O4 2_565 0.93 2.46 3.372(2) 169
data_global
_journal_date_recd_electronic     2008-11-30
_journal_date_accepted     2008-12-22
_journal_name_full     'Acta Crystallographica, Section E'
_journal_year     2009
_journal_volume     65
_journal_issue      2
_journal_page_first     m134
_journal_page_last     m134
_journal_paper_category     QM
_journal_coeditor_code     IS2370
_publ_contact_author_name     'Dr. X.L. Qi'
_publ_contact_author_address
;
Liaocheng Vocational and Technical College,
LiaoCheng,252000, ShanDong,
People's Republic of China
;
_publ_contact_author_email     q200801@sina.com
_publ_contact_author_fax     '+86-635 8334230'
_publ_contact_author_phone     '+86-635 8217165'
_publ_section_title
;
Poly[(3-nitrobenzoato)(\m~3~-1,2,4-triazolato)cobalt(II)]
;
loop_
    _publ_author_name
    _publ_author_address
    'Xu-Liang Qi'
;
Liaocheng Vocational and Technical College,
LiaoCheng 252000, ShanDong,
People's Republic of China
;
