# Supplementary material for: Poly[(3-nitro­benzoato)(μ3-1,2,4-triazolato)cobalt(II)]
Source: Acta Crystallogr Sect E Struct Rep Online. 2009 Jan 8;65(Pt 2):m134. doi: 10.1107/S1600536808043596 (PMC2968154; doi:10.1107/S1600536808043596)
Supplement: Supplementary file 2 [file e-65-0m134-Isup2.hkl]

# 
# h,k,l, Fc-squared, Fo-squared, sigma(Fo-squared) and status flag 
# 
data_I
_shelx_title ' shelxl in Pbca' 
_shelx_refln_list_code          4 
_shelx_F_calc_maximum      286.53 
_exptl_crystal_F_000      1176.00 
_reflns_d_resolution_high  0.7702 
 
loop_ 
 _symmetry_equiv_pos_as_xyz 
 'x, y, z' 
 '-x+1/2, -y, z+1/2' 
 '-x, y+1/2, -z+1/2' 
 'x+1/2, -y+1/2, -z' 
 '-x, -y, -z' 
 'x-1/2, y, -z-1/2' 
 'x, -y-1/2, z-1/2' 
 '-x-1/2, y-1/2, z' 
 
_cell_length_a     9.2419 
_cell_length_b    10.3769 
_cell_length_c    22.5974 
_cell_angle_alpha  90.000 
_cell_angle_beta   90.000 
_cell_angle_gamma  90.000 
 
_shelx_F_squared_multiplier     1.000 
 
loop_ 
 _refln_index_h 
 _refln_index_k 
 _refln_index_l 
 _refln_F_squared_calc 
 _refln_F_squared_meas 
 _refln_F_squared_sigma 
 _refln_observed_status 
   2   0   0    14543.91    14006.18    203.57 o 
   4   0   0    14557.36    14209.89    225.76 o 
   6   0   0    11958.67    11685.87    199.25 o 
   8   0   0      446.61      422.06     28.66 o 
  10   0   0     1647.39     1884.85    118.58 o 
  12   0   0     1745.15     1918.11    104.51 o 
   2   1   0    12700.60    13171.77    147.06 o 
   4   1   0     4719.58     4550.01     33.30 o 
   6   1   0      218.73      223.18      6.22 o 
   8   1   0     4082.71     3963.20     75.69 o 
  10   1   0       14.27       28.52     13.02 o 
   0   2   0     5301.80     5246.15     68.42 o 
   2   2   0    27957.75    28893.15    451.86 o 
   4   2   0    13034.34    13720.28    140.89 o 
   6   2   0      155.76      153.93      4.58 o 
   8   2   0       87.72      100.19      5.74 o 
  10   2   0       48.34       54.78     19.98 o 
   2   3   0    68597.32    67322.78   1561.16 o 
   4   3   0    13253.88    12898.83    143.53 o 
   6   3   0      785.69      836.26     20.05 o 
   8   3   0     3612.00     3617.42     54.69 o 
  10   3   0     1183.62     1313.06     52.81 o 
   0   4   0     4754.25     4587.32     95.46 o 
   2   4   0     7499.22     7892.28     85.12 o 
   4   4   0    19903.83    20582.91    280.04 o 
   6   4   0    22425.43    22283.62    331.16 o 
   8   4   0      165.80      162.44      9.47 o 
  10   4   0      883.59      809.92     52.35 o 
   2   5   0     2200.63     2238.35     26.66 o 
   4   5   0     5814.99     5827.94     79.91 o 
   6   5   0      442.22      479.07     10.51 o 
   8   5   0       10.90       12.10      4.49 o 
  10   5   0     1177.63     1141.71     38.93 o 
   0   6   0    12589.32    12511.07    246.46 o 
   2   6   0       19.13        9.85      3.81 o 
   4   6   0      945.64      958.71     19.78 o 
   6   6   0       21.70       22.25      3.80 o 
   8   6   0       10.70       11.75      3.11 o 
  10   6   0      306.88      279.95     18.92 o 
   2   7   0     6610.10     6484.59     99.09 o 
   4   7   0     3434.75     3373.36     64.50 o 
   6   7   0      575.69      600.10     11.40 o 
   8   7   0     5407.77     5098.72    121.27 o 
  10   7   0      349.30      357.77     13.96 o 
   0   8   0    16234.00    15607.85    470.04 o 
   2   8   0      307.03      291.63     12.27 o 
   4   8   0      812.73      812.25     15.08 o 
   6   8   0     7092.51     7037.60    155.31 o 
   8   8   0      115.95      105.64      8.29 o 
   2   9   0       32.09       21.98      5.91 o 
   4   9   0       19.65       25.01      5.60 o 
   6   9   0      143.01      123.44      7.09 o 
   8   9   0      567.60      517.86     20.75 o 
   0  10   0      352.99      448.86     16.98 o 
   2  10   0     1513.33     1440.85     22.46 o 
   4  10   0      289.42      334.35     14.89 o 
   6  10   0     1845.05     1825.12     61.77 o 
   8  10   0        4.87       -0.86     20.34 o 
   2  11   0     6281.38     6326.70     98.65 o 
   4  11   0     1308.06     1263.42     40.78 o 
   6  11   0       67.34       51.50     18.97 o 
   2  12   0      486.05      510.69     32.59 o 
   4  12   0      704.99      721.36     31.96 o 
   1   1   1    18337.37    17568.35    275.68 o 
   2   1   1    40590.24    38616.40    456.12 o 
   3   1   1      166.55      241.40      2.75 o 
   4   1   1     3669.68     3896.37     21.31 o 
   5   1   1     8791.01     8551.97     59.55 o 
   6   1   1     1182.17     1171.27     17.08 o 
   7   1   1     2695.46     2565.61     25.91 o 
   8   1   1       67.15       74.17      2.84 o 
   9   1   1        0.20       -1.65      1.90 o 
  10   1   1      190.10      166.15     14.79 o 
  11   1   1     1098.15     1175.55     40.61 o 
   0   2   1    46224.68    41890.67    970.49 o 
   1   2   1      125.83      121.82      4.83 o 
   2   2   1     9988.57     9955.27     78.33 o 
   3   2   1    19606.24    18811.66    179.25 o 
   4   2   1     5694.40     6088.08     39.58 o 
   5   2   1     3857.41     3764.54     22.48 o 
   6   2   1     1510.18     1524.31     15.23 o 
   7   2   1     1290.79     1237.88     11.53 o 
   8   2   1       24.57       23.32      2.72 o 
   9   2   1     2880.81     2852.34     53.22 o 
  10   2   1      188.49      190.93     17.80 o 
  11   2   1      219.65      246.13     19.43 o 
   1   3   1    14837.45    14586.90    132.55 o 
   2   3   1     5995.48     6496.32     47.25 o 
   3   3   1      128.90       92.10      2.80 o 
   4   3   1     6525.03     6750.36     45.14 o 
   5   3   1    10469.67    10416.90     76.29 o 
   6   3   1      509.94      521.12      7.88 o 
   7   3   1     1439.06     1342.44     23.77 o 
   8   3   1      311.70      310.48      7.11 o 
   9   3   1        2.52        2.32      2.84 o 
  10   3   1       37.00       42.13      6.10 o 
  11   3   1      796.18      861.15     31.52 o 
   0   4   1     1851.85     1784.12     27.95 o 
   1   4   1       84.99       92.15      2.53 o 
   2   4   1      425.79      475.87      4.95 o 
   3   4   1      393.09      381.19      4.98 o 
   4   4   1     5636.49     5648.43     39.72 o 
   5   4   1     1064.30     1120.71     10.55 o 
   6   4   1      150.81      157.94     11.85 o 
   7   4   1     1255.67     1263.40     11.73 o 
   8   4   1       24.66       25.69      3.89 o 
   9   4   1      355.68      356.62      9.12 o 
  10   4   1       94.90       88.97      6.58 o 
  11   4   1       49.40       59.90     16.62 o 
   1   5   1    16749.62    16324.96    187.41 o 
   2   5   1     1981.57     2044.29     17.35 o 
   3   5   1      371.30      389.93      8.70 o 
   4   5   1       33.59       32.51      2.21 o 
   5   5   1     7026.41     7009.90     61.91 o 
   6   5   1     1081.35     1113.29     13.27 o 
   7   5   1     1035.76     1068.20     12.46 o 
   8   5   1     1026.30      936.36     18.41 o 
   9   5   1       48.14       56.06      5.17 o 
  10   5   1       33.37       27.91      5.26 o 
  11   5   1     1317.36     1334.14     45.43 o 
   0   6   1     3201.36     3259.01     47.89 o 
   1   6   1     4359.50     4136.48     50.09 o 
   2   6   1      426.98      432.92      8.23 o 
   3   6   1    10961.10    10771.77    106.99 o 
   4   6   1     1545.71     1646.40     14.03 o 
   5   6   1       19.56       19.37      2.61 o 
   6   6   1     3140.08     3089.21     36.33 o 
   7   6   1      125.93      142.56      4.66 o 
   8   6   1       85.62       63.82      4.71 o 
   9   6   1     2220.17     2193.09     52.39 o 
  10   6   1      205.88      221.91     16.23 o 
   1   7   1     1296.43     1260.74     12.54 o 
   2   7   1      205.68      222.39     10.93 o 
   3   7   1      434.38      462.06      8.41 o 
   4   7   1       35.35       44.78      4.37 o 
   5   7   1      755.84      770.08     12.37 o 
   6   7   1        0.73        3.15      3.06 o 
   7   7   1      729.11      725.96     13.16 o 
   8   7   1       49.21       35.29      3.89 o 
   9   7   1      169.41      154.52      8.11 o 
  10   7   1       52.75       30.18      5.61 o 
   0   8   1       70.18       62.56      9.31 o 
   1   8   1      972.65      908.12      9.83 o 
   2   8   1       12.54       12.72      4.17 o 
   3   8   1     3825.99     3813.84     59.69 o 
   4   8   1       94.06      107.10     13.87 o 
   5   8   1       41.67       52.66      5.79 o 
   6   8   1       40.09       55.59      5.22 o 
   7   8   1      381.13      370.30      7.36 o 
   8   8   1      191.95      134.23      9.38 o 
   9   8   1      293.19      300.43      9.38 o 
   1   9   1     2797.14     2669.49     25.43 o 
   2   9   1     1128.04     1149.59     14.75 o 
   3   9   1       20.41       27.17      4.12 o 
   4   9   1     1164.15     1146.16     22.05 o 
   5   9   1     4467.81     4581.51     55.27 o 
   6   9   1      236.65      253.55      6.57 o 
   7   9   1     1496.23     1495.98     18.95 o 
   8   9   1      601.20      614.86     20.91 o 
   0  10   1       10.52        9.26      3.71 o 
   1  10   1        5.89        7.19      2.86 o 
   2  10   1        2.26        2.91      3.11 o 
   3  10   1     2147.68     2094.75     29.81 o 
   4  10   1      491.56      487.05      9.70 o 
   5  10   1      207.21      188.60     13.99 o 
   6  10   1       79.96       67.36      7.36 o 
   7  10   1      170.57      160.71      8.25 o 
   8  10   1        3.22       -1.50     11.16 o 
   1  11   1       45.86       38.12      3.44 o 
   2  11   1        2.65       -6.55      6.55 o 
   3  11   1       20.87       31.05      5.47 o 
   4  11   1        0.91        2.12      4.91 o 
   5  11   1      265.84      285.94     11.21 o 
   6  11   1       10.76        6.20      6.32 o 
   0  12   1     1457.43     1479.56     41.76 o 
   1  12   1     1125.38     1058.77     30.29 o 
   2  12   1      362.73      330.10     12.32 o 
   3  12   1     1380.85     1387.83     49.19 o 
   4  12   1       89.93       91.36     10.93 o 
   5  12   1      115.79      123.99      9.81 o 
   1  13   1     1154.26     1263.61     64.98 o 
   2  13   1      409.62      353.15     42.13 o 
   3  13   1       41.09       43.60     19.00 o 
   2   0   2    14272.53    14157.15    162.95 o 
   3   0   2    21252.78    20676.96    256.46 o 
   4   0   2     5640.75     5835.47     43.04 o 
   5   0   2     3600.98     3697.06     39.22 o 
   6   0   2     3518.26     3344.89     38.78 o 
   7   0   2      930.85      911.23     14.32 o 
   8   0   2      572.01      516.06     16.68 o 
   9   0   2     1234.42     1275.22     52.98 o 
  10   0   2     1037.22     1061.99     40.55 o 
  11   0   2      208.67      190.69     27.50 o 
   1   1   2     9700.60     9429.04     92.43 o 
   2   1   2      378.64      331.81      3.25 o 
   3   1   2      300.51      303.18      4.48 o 
   4   1   2     3060.13     2836.48     15.93 o 
   5   1   2      420.58      360.66      4.21 o 
   6   1   2      501.07      547.56      6.35 o 
   7   1   2     1019.76      998.87     15.69 o 
   8   1   2     3419.52     3438.75     57.21 o 
   9   1   2      102.72       91.45      4.14 o 
  10   1   2      139.60      143.32     18.06 o 
  11   1   2      136.25      110.98     17.51 o 
   0   2   2     3881.21     3757.39     29.85 o 
   1   2   2    10540.81    10200.45     83.14 o 
   2   2   2    16899.35    17181.91    141.93 o 
   3   2   2      404.97      539.92      3.42 o 
   4   2   2      748.28      755.22      6.71 o 
   5   2   2      467.00      543.36      4.92 o 
   6   2   2      123.29      133.16      2.74 o 
   7   2   2       34.49       30.09      2.08 o 
   8   2   2       22.29       24.63      2.94 o 
   9   2   2        2.67        4.53      2.97 o 
  10   2   2      134.03      125.11     11.32 o 
  11   2   2        1.30        6.52      9.09 o 
   1   3   2     2157.33     2110.09     24.82 o 
   2   3   2       16.36       44.75      1.65 o 
   3   3   2        6.27        9.28      1.34 o 
   4   3   2     2686.23     2599.69     17.09 o 
   5   3   2     8896.58     8855.62     64.71 o 
   6   3   2       30.32       31.47      2.12 o 
   7   3   2     1934.24     1944.42     22.02 o 
   8   3   2      672.40      661.42     13.89 o 
   9   3   2       33.48       39.64      3.70 o 
  10   3   2      889.02      873.69     28.67 o 
  11   3   2      246.25      224.29     35.97 o 
   0   4   2     9805.51     9518.23    117.24 o 
   1   4   2    13225.87    13285.18    120.40 o 
   2   4   2     7790.34     8281.89     64.07 o 
   3   4   2     3837.34     3561.80     27.02 o 
   4   4   2      955.77      907.46      6.93 o 
   5   4   2      680.49      710.37      6.90 o 
   6   4   2     9526.09     9584.80     71.37 o 
   7   4   2      574.33      567.53     10.53 o 
   8   4   2      264.04      250.39      6.43 o 
   9   4   2      812.66      834.03     21.77 o 
  10   4   2      499.49      517.07     13.41 o 
  11   4   2      168.99      155.57     17.45 o 
   1   5   2     1826.54     1827.37     19.65 o 
   2   5   2      260.11      207.64      4.18 o 
   3   5   2     1540.90     1521.22     15.02 o 
   4   5   2      654.01      819.34      8.03 o 
   5   5   2     1152.67     1168.20     10.51 o 
   6   5   2       30.34       24.83      2.63 o 
   7   5   2      965.09      939.32     10.38 o 
   8   5   2       27.95       25.64      3.70 o 
   9   5   2      146.44      129.18      7.14 o 
  10   5   2      621.21      627.10     22.19 o 
  11   5   2       43.09       49.67     11.71 o 
   0   6   2     4142.45     4309.17     48.88 o 
   1   6   2     3778.73     3899.26     37.44 o 
   2   6   2      315.73      345.31      7.04 o 
   3   6   2      280.56      280.49      4.80 o 
   4   6   2      236.59      283.12      6.21 o 
   5   6   2      121.39      117.36      4.73 o 
   6   6   2        4.87        8.25      2.88 o 
   7   6   2      531.64      535.58      8.80 o 
   8   6   2      526.47      496.07     11.23 o 
   9   6   2      147.35      162.23      7.42 o 
  10   6   2        0.46       -2.10      4.96 o 
   1   7   2     7949.48     7561.50     85.86 o 
   2   7   2     3877.96     3809.31     47.56 o 
   3   7   2      715.52      750.09      8.28 o 
   4   7   2     2949.27     3126.87     31.25 o 
   5   7   2      306.56      311.12      6.45 o 
   6   7   2      995.78      954.33     12.86 o 
   7   7   2      470.65      489.17     12.27 o 
   8   7   2     1396.05     1428.64     21.77 o 
   9   7   2      194.42      204.93     13.81 o 
  10   7   2      234.75      252.22      9.17 o 
   0   8   2    10815.03    10881.74    290.30 o 
   1   8   2      308.62      296.86      4.75 o 
   2   8   2      501.94      476.26     12.17 o 
   3   8   2      513.00      512.17     19.32 o 
   4   8   2       50.76       51.35      4.28 o 
   5   8   2      463.16      474.12      9.89 o 
   6   8   2     3047.51     3072.60     38.05 o 
   7   8   2      666.00      678.78     10.30 o 
   8   8   2      303.58      307.17     21.31 o 
   9   8   2      740.15      753.32     15.55 o 
   1   9   2       52.20       46.75      5.06 o 
   2   9   2      111.84      123.62      6.67 o 
   3   9   2      712.91      710.96     10.91 o 
   4   9   2      135.39      137.17      5.91 o 
   5   9   2       45.59       42.58      8.14 o 
   6   9   2      145.81      124.02      9.71 o 
   7   9   2       60.02       62.36      4.96 o 
   8   9   2       43.13       57.81      7.63 o 
   0  10   2      353.17      338.02      9.05 o 
   1  10   2      326.54      308.66      6.31 o 
   2  10   2      402.64      400.12     12.99 o 
   3  10   2     1151.39     1085.16     23.90 o 
   4  10   2        9.29        7.19      5.36 o 
   5  10   2      108.40      107.85      7.18 o 
   6  10   2      838.72      801.29     13.95 o 
   7  10   2       59.06       45.16      6.81 o 
   8  10   2       29.03        8.47     13.93 o 
   1  11   2      133.98      105.13      7.23 o 
   2  11   2     2690.85     2714.45     73.16 o 
   3  11   2       12.95       10.69      6.35 o 
   4  11   2      829.37      784.30     17.29 o 
   5  11   2     1035.19     1060.08     52.73 o 
   6  11   2        1.22        3.16      5.77 o 
   0  12   2      970.34     1128.17    171.26 o 
   1  12   2       37.39       37.03      8.72 o 
   2  12   2      339.32      337.15     13.83 o 
   3  12   2      244.60      278.75     11.06 o 
   4  12   2      322.33      331.73     16.40 o 
   5  12   2      248.63      231.71     11.94 o 
   2  13   2        5.66       -4.91     13.03 o 
   3  13   2       30.80       36.92     12.94 o 
   1   1   3     7720.01     7312.94     49.13 o 
   2   1   3    22027.23    21312.84    189.44 o 
   3   1   3      594.90      556.53      4.81 o 
   4   1   3     3200.86     3000.67     20.77 o 
   5   1   3     2873.41     2987.81     18.46 o 
   6   1   3      969.91     1008.63      7.95 o 
   7   1   3      102.23       89.97      2.28 o 
   8   1   3      919.31      893.49     16.20 o 
   9   1   3       51.28       57.68      4.75 o 
  10   1   3     1543.77     1554.09     32.72 o 
  11   1   3     1002.26     1027.61     32.59 o 
   0   2   3    18113.17    17422.22    219.52 o 
   1   2   3      944.46     1076.11      7.29 o 
   2   2   3    11349.88    11138.33     78.08 o 
   3   2   3     3941.51     3890.54     24.83 o 
   4   2   3     9381.92     9416.66     65.05 o 
   5   2   3      331.53      294.66      3.83 o 
   6   2   3     8691.62     8465.63     70.46 o 
   7   2   3      436.24      458.22      5.59 o 
   8   2   3     1041.56      969.18     27.72 o 
   9   2   3     1516.24     1507.96     32.04 o 
  10   2   3     1099.44     1063.97     39.17 o 
  11   2   3       63.42       72.57     17.65 o 
   1   3   3     1725.30     1907.43     11.77 o 
   2   3   3      656.42      727.68      6.77 o 
   3   3   3       56.81       39.59      1.73 o 
   4   3   3     1973.63     1887.61     15.70 o 
   5   3   3     2292.33     2413.48     14.39 o 
   6   3   3       14.23       25.69      3.27 o 
   7   3   3      376.99      361.10      7.53 o 
   8   3   3     1453.17     1328.61     31.72 o 
   9   3   3      771.37      686.93     23.97 o 
  10   3   3      713.06      736.64     23.61 o 
  11   3   3      467.12      489.48     22.70 o 
   0   4   3     1872.86     1773.06     30.46 o 
   1   4   3      529.56      624.01      5.35 o 
   2   4   3      368.44      377.40      3.73 o 
   3   4   3      518.92      586.67      4.76 o 
   4   4   3      459.24      479.99      5.58 o 
   5   4   3     1023.70     1087.42     10.56 o 
   6   4   3      231.59      257.28      7.82 o 
   7   4   3       40.03       40.20      3.04 o 
   8   4   3        6.24       10.67      2.27 o 
   9   4   3      141.65      145.41      5.91 o 
  10   4   3       39.80       40.90      8.67 o 
  11   4   3       18.66       11.59     10.16 o 
   1   5   3     5581.32     5802.82     52.60 o 
   2   5   3     8005.75     8026.39     62.98 o 
   3   5   3       39.17       30.47      2.47 o 
   4   5   3     9695.34     9698.22     78.93 o 
   5   5   3     3299.16     3190.62     32.19 o 
   6   5   3      194.59      185.95      3.93 o 
   7   5   3     2514.25     2465.02     28.70 o 
   8   5   3     1433.38     1406.50     24.73 o 
   9   5   3        0.35        0.74      3.66 o 
  10   5   3     1084.30     1067.88     27.36 o 
  11   5   3      233.72      247.49     22.63 o 
   0   6   3     3419.93     3285.99     46.72 o 
   1   6   3     1654.10     1662.13     11.89 o 
   2   6   3     2471.92     2542.66     22.24 o 
   3   6   3     2012.80     2014.25     22.73 o 
   4   6   3     1061.73     1055.47     10.03 o 
   5   6   3      355.42      348.19      5.63 o 
   6   6   3     3329.86     3380.31     26.14 o 
   7   6   3       73.98       75.25      4.30 o 
   8   6   3      743.52      738.28     17.91 o 
   9   6   3      354.35      347.49      9.83 o 
  10   6   3      491.61      488.94     13.61 o 
   1   7   3     1316.17     1350.46     16.56 o 
   2   7   3      744.94      732.30      7.74 o 
   3   7   3      101.44       89.44      3.80 o 
   4   7   3     1695.35     1722.40     16.70 o 
   5   7   3     2893.72     2871.30     32.69 o 
   6   7   3      109.08       98.20      3.68 o 
   7   7   3      426.80      450.25      8.55 o 
   8   7   3      193.18      220.53      7.47 o 
   9   7   3      148.41      133.18      8.91 o 
  10   7   3      173.44      163.66     10.70 o 
   0   8   3     1066.86     1081.33     22.35 o 
   1   8   3      133.17      137.10      4.92 o 
   2   8   3      981.92     1048.00     16.78 o 
   3   8   3     1416.20     1497.40     34.14 o 
   4   8   3       72.20       78.92      6.24 o 
   5   8   3      489.29      489.41      8.44 o 
   6   8   3     1002.47     1012.19     16.25 o 
   7   8   3      278.85      271.04      8.16 o 
   8   8   3      212.20      214.86      7.22 o 
   9   8   3      155.80      148.05      8.26 o 
   1   9   3     2113.32     2105.61     44.17 o 
   2   9   3     1265.82     1314.09     17.63 o 
   3   9   3      515.21      509.47     10.56 o 
   4   9   3     3413.18     3429.71     60.23 o 
   5   9   3     1547.55     1567.38     26.97 o 
   6   9   3       21.25       18.39      3.37 o 
   7   9   3      364.02      337.44      9.27 o 
   8   9   3     1073.95     1022.86     21.50 o 
   0  10   3     4388.76     4441.58    118.77 o 
   1  10   3      346.63      366.36      7.01 o 
   2  10   3     1906.10     1839.18     25.90 o 
   3  10   3     3295.71     3247.12     41.33 o 
   4  10   3     1173.30     1203.96     22.52 o 
   5  10   3       35.35       28.01      6.30 o 
   6  10   3     1181.72     1222.69     17.98 o 
   7  10   3       18.05       25.13      7.94 o 
   1  11   3      912.91      923.26     18.13 o 
   2  11   3       39.68       49.67      7.67 o 
   3  11   3       38.11       32.90      7.82 o 
   4  11   3       12.78       18.39      5.09 o 
   5  11   3       93.51      101.39     12.36 o 
   6  11   3        7.14       13.14      7.09 o 
   0  12   3      599.71      647.98     29.14 o 
   1  12   3      569.41      586.03     17.10 o 
   2  12   3       25.83       25.79     16.58 o 
   3  12   3      374.34      394.27     23.56 o 
   4  12   3      255.08      252.40     15.21 o 
   5  12   3       39.67       25.16      6.55 o 
   1  13   3      648.85      633.92     43.78 o 
   2  13   3     1487.48     1481.84     49.83 o 
   0   0   4      187.39      159.66      4.22 o 
   1   0   4    24579.93    23197.76    366.28 o 
   2   0   4     1585.92     1511.28     12.30 o 
   3   0   4     1208.86     1178.46      9.63 o 
   4   0   4     3786.71     3864.25     30.69 o 
   5   0   4     4429.88     3892.31     52.18 o 
   6   0   4     1870.70     1828.56     26.03 o 
   7   0   4     4241.53     4339.92     58.05 o 
   8   0   4      879.62      882.10     19.16 o 
   9   0   4     4687.56     4549.12    106.78 o 
  10   0   4       15.18       20.67     21.22 o 
  11   0   4      334.09      469.29     47.55 o 
   1   1   4    21472.63    20242.94    215.50 o 
   2   1   4     6507.22     6413.14     39.82 o 
   3   1   4     1891.34     1926.75     10.92 o 
   4   1   4        8.89       10.57      2.49 o 
   5   1   4     5271.21     5199.83     38.84 o 
   6   1   4      542.12      538.85      7.40 o 
   7   1   4     5356.98     5296.28     54.45 o 
   8   1   4       86.63       75.67      6.83 o 
   9   1   4      672.99      649.87     29.36 o 
  10   1   4      360.12      395.10     16.06 o 
  11   1   4      929.37      996.65     34.55 o 
   0   2   4    16081.54    15570.38    216.22 o 
   1   2   4     1366.13     1232.43      7.36 o 
   2   2   4    14848.82    14804.99    116.02 o 
   3   2   4     1057.95     1223.71      7.51 o 
   4   2   4     1493.65     1480.08     10.75 o 
   5   2   4      514.18      532.25      5.09 o 
   6   2   4      707.60      754.07      8.91 o 
   7   2   4      138.85      160.92      4.41 o 
   8   2   4      383.49      375.03      7.59 o 
   9   2   4       76.92       63.66      4.02 o 
  10   2   4        9.64        7.49      4.88 o 
  11   2   4       79.09       69.06     12.56 o 
   1   3   4     8623.01     8543.96     76.12 o 
   2   3   4     2272.93     2455.65     15.03 o 
   3   3   4      791.51      838.18      5.59 o 
   4   3   4      982.57     1061.76      7.01 o 
   5   3   4     8295.09     8513.39     65.94 o 
   6   3   4       33.44       52.07      3.49 o 
   7   3   4     4650.40     4684.94     37.82 o 
   8   3   4       35.82       41.11      2.88 o 
   9   3   4      194.16       98.71     22.25 o 
  10   3   4      207.56      223.91     11.30 o 
  11   3   4     1005.54     1044.93     30.83 o 
   0   4   4     5629.00     5566.92     56.19 o 
   1   4   4     8997.09     8984.66     76.29 o 
   2   4   4     1932.82     2158.32     18.82 o 
   3   4   4    27981.51    27791.41    308.00 o 
   4   4   4       56.69       75.29      3.72 o 
   5   4   4     2032.13     2084.95     15.93 o 
   6   4   4       69.41       88.04      4.45 o 
   7   4   4     3421.35     3487.38     44.82 o 
   8   4   4      683.50      654.03     14.51 o 
   9   4   4     3220.91     3182.17     85.81 o 
  10   4   4      256.74      255.64     11.01 o 
  11   4   4      329.54      329.29     18.04 o 
   1   5   4     5828.79     5851.32     44.83 o 
   2   5   4     3097.91     3245.82     27.37 o 
   3   5   4      687.72      757.27     10.78 o 
   4   5   4      942.02      986.00      8.84 o 
   5   5   4     4329.31     4296.68     42.65 o 
   6   5   4       36.43       30.27      3.16 o 
   7   5   4      160.68      158.10      4.06 o 
   8   5   4      488.23      483.41     11.48 o 
   9   5   4       39.22       37.97      3.75 o 
  10   5   4      180.67      179.99     10.88 o 
  11   5   4      427.08      421.70     20.93 o 
   0   6   4      406.56      422.62      6.31 o 
   1   6   4     1961.69     2118.79     21.21 o 
   2   6   4     3174.04     3382.90     27.54 o 
   3   6   4     2241.36     2237.50     19.93 o 
   4   6   4        0.29        4.98      1.91 o 
   5   6   4      615.90      614.37      7.44 o 
   6   6   4       38.98       39.04      2.63 o 
   7   6   4       81.47       72.33      4.83 o 
   8   6   4      564.20      520.61     14.91 o 
   9   6   4      247.30      239.14      9.50 o 
  10   6   4       23.69       15.84      4.88 o 
   1   7   4    16997.81    17503.69    195.24 o 
   2   7   4      661.44      636.68      8.21 o 
   3   7   4      538.72      529.47      7.71 o 
   4   7   4      117.88      130.37      4.29 o 
   5   7   4     5657.88     5777.11     60.00 o 
   6   7   4        1.41        1.62      2.25 o 
   7   7   4     3874.13     3887.07     47.05 o 
   8   7   4      151.82      145.76      6.21 o 
   9   7   4       78.32       72.64      6.36 o 
  10   7   4       23.13       24.09      6.58 o 
   0   8   4     1123.28     1132.92     16.45 o 
   1   8   4     4619.69     4667.06     47.10 o 
   2   8   4      214.97      234.29      5.68 o 
   3   8   4     6857.62     6870.29     79.88 o 
   4   8   4      677.31      696.80      9.78 o 
   5   8   4     3595.41     3579.20     33.03 o 
   6   8   4      582.89      596.11     10.85 o 
   7   8   4     1527.10     1484.46     25.44 o 
   8   8   4       10.98       15.20      4.91 o 
   9   8   4     1445.42     1388.33     33.61 o 
   1   9   4      849.73      847.66     12.39 o 
   2   9   4      241.89      251.79      9.13 o 
   3   9   4      128.60      118.40      6.18 o 
   4   9   4        0.30       14.62      6.70 o 
   5   9   4       84.82       85.36      5.91 o 
   6   9   4        1.18        0.98      3.32 o 
   7   9   4      526.36      524.36     14.50 o 
   8   9   4       12.43        3.65      6.82 o 
   0  10   4      156.91      394.35    197.82 o 
   1  10   4      268.86      258.15      7.26 o 
   2  10   4      438.97      441.99      9.75 o 
   3  10   4     1901.26     2026.88     89.26 o 
   4  10   4       55.76       51.72      7.92 o 
   5  10   4      134.31      129.96      7.94 o 
   6  10   4       17.20       19.70      5.49 o 
   7  10   4      586.48      569.91     19.98 o 
   1  11   4     5221.16     5124.55     75.55 o 
   2  11   4      513.65      481.37     14.98 o 
   3  11   4       15.64       32.09      8.01 o 
   4  11   4       22.71       18.07      5.30 o 
   5  11   4     2762.70     2588.87     51.59 o 
   6  11   4       77.32       68.45     11.30 o 
   0  12   4       82.93       71.38     10.10 o 
   1  12   4      995.82      955.94     22.06 o 
   2  12   4      199.76      263.03     16.73 o 
   3  12   4     1768.33     1592.13     49.79 o 
   4  12   4       62.06       83.42      9.42 o 
   5  12   4      318.76      306.60     16.47 o 
   1  13   4      104.43      105.98     15.79 o 
   2  13   4       57.39       51.64      9.86 o 
   1   1   5     1551.56     1559.70     11.00 o 
   2   1   5    10106.40    10100.55     75.66 o 
   3   1   5     1858.72     1815.70     10.82 o 
   4   1   5     5110.49     4812.04     30.40 o 
   5   1   5      585.37      658.84      6.76 o 
   6   1   5        0.42        2.41      1.78 o 
   7   1   5      423.70      417.66      7.47 o 
   8   1   5     1854.71     1808.64     25.23 o 
   9   1   5      101.38       90.44      4.84 o 
  10   1   5     1002.67      971.28     45.89 o 
  11   1   5       23.03       20.81     11.14 o 
   0   2   5     5636.19     5714.12     60.60 o 
   1   2   5     4070.08     4177.16     29.71 o 
   2   2   5     8791.90     8721.69     61.29 o 
   3   2   5     6560.19     6725.40     42.74 o 
   4   2   5     5183.94     5169.88     34.98 o 
   5   2   5        0.63        3.56      1.92 o 
   6   2   5    11670.05    11600.99    110.73 o 
   7   2   5     1343.34     1423.98     11.19 o 
   8   2   5      689.49      702.82     12.92 o 
   9   2   5      627.43      573.19     22.30 o 
  10   2   5     1668.68     1585.83     49.68 o 
  11   2   5        0.35       -8.85      9.83 o 
   1   3   5        0.98        7.55      0.97 o 
   2   3   5     1553.56     1415.66      9.51 o 
   3   3   5     2500.43     2794.94     16.97 o 
   4   3   5     5084.74     5203.41     40.10 o 
   5   3   5       31.69       38.14      1.99 o 
   6   3   5      147.84      155.21      4.24 o 
   7   3   5       17.50       18.52      3.45 o 
   8   3   5      322.93      314.72      7.31 o 
   9   3   5        3.33        2.48      2.07 o 
  10   3   5      595.29      609.49     16.17 o 
  11   3   5       21.40       18.70     10.48 o 
   0   4   5      590.62      530.41      6.63 o 
   1   4   5       61.66       67.56      2.62 o 
   2   4   5     1269.83     1317.74     10.53 o 
   3   4   5       47.56       78.02      3.67 o 
   4   4   5      668.74      750.41      6.23 o 
   5   4   5       36.02       46.39      2.66 o 
   6   4   5     1978.31     2012.62     17.63 o 
   7   4   5       83.98       90.16      4.05 o 
   8   4   5       56.42       64.98      3.37 o 
   9   4   5       42.76       35.52      3.62 o 
  10   4   5      100.35       92.06      7.45 o 
  11   4   5       12.08       16.07      9.16 o 
   1   5   5     5883.44     6404.39     58.96 o 
   2   5   5     4545.99     4316.72     35.68 o 
   3   5   5        0.54        4.34      1.61 o 
   4   5   5     5624.27     5633.46     42.08 o 
   5   5   5      988.65     1025.46     10.80 o 
   6   5   5      129.92      118.28      4.09 o 
   7   5   5      177.80      169.17      4.90 o 
   8   5   5     2083.40     2013.71     38.01 o 
   9   5   5        0.40       -1.08      2.73 o 
  10   5   5     1766.76     1748.37     46.65 o 
   0   6   5    17066.71    17493.36    334.70 o 
   1   6   5     1056.89     1090.65     12.00 o 
   2   6   5     5267.71     5549.75     50.30 o 
   3   6   5     3199.73     3383.86     25.53 o 
   4   6   5     5513.91     5580.96     49.76 o 
   5   6   5       42.28       36.70      3.53 o 
   6   6   5     2462.81     2555.61     31.30 o 
   7   6   5      430.18      403.96     10.23 o 
   8   6   5      811.81      824.00     16.39 o 
   9   6   5      130.90      132.87      8.01 o 
  10   6   5      640.56      595.80     20.69 o 
   1   7   5      160.13      197.99     10.52 o 
   2   7   5      826.14      827.47      9.45 o 
   3   7   5       19.09       20.85      2.98 o 
   4   7   5      194.92      216.02      5.82 o 
   5   7   5       11.41       13.82      3.54 o 
   6   7   5      147.48      149.80      5.46 o 
   7   7   5        0.80        6.55      3.12 o 
   8   7   5      502.73      507.87     15.02 o 
   9   7   5      107.55       82.34      6.42 o 
  10   7   5       51.48       56.04      7.88 o 
   0   8   5      273.42      239.35     13.25 o 
   1   8   5      700.20      751.08     10.74 o 
   2   8   5      444.30      463.83      7.54 o 
   3   8   5      359.61      396.17      8.52 o 
   4   8   5      632.95      635.81      9.60 o 
   5   8   5        3.57        3.45      2.23 o 
   6   8   5      445.60      445.69      8.50 o 
   7   8   5        7.32       12.27      3.39 o 
   8   8   5      277.31      262.93     11.72 o 
   9   8   5       34.11       48.06     11.60 o 
   1   9   5      882.66      861.83     18.48 o 
   2   9   5     4633.50     4699.43     77.24 o 
   3   9   5      135.88      125.64      6.53 o 
   4   9   5     5951.47     5830.24     62.15 o 
   5   9   5      194.18      160.16     13.23 o 
   6   9   5       55.81       68.13      5.96 o 
   7   9   5       92.71       94.20      8.42 o 
   8   9   5     1339.61     1290.40     40.95 o 
   0  10   5     4161.08     4061.82     79.59 o 
   1  10   5      223.67      224.29     12.68 o 
   2  10   5     1043.60     1030.03     19.49 o 
   3  10   5      710.97      737.18     22.27 o 
   4  10   5     2625.26     2582.28     47.52 o 
   5  10   5      296.87      316.40     11.02 o 
   6  10   5     1458.05     1451.47     42.75 o 
   7  10   5       88.90       74.47      6.95 o 
   1  11   5       67.21       71.58      7.41 o 
   2  11   5       86.62       94.66     15.57 o 
   3  11   5      225.41      202.14      9.39 o 
   4  11   5      166.08      161.18     14.43 o 
   5  11   5       66.94       54.99     12.57 o 
   6  11   5       22.32       21.93      7.21 o 
   0  12   5     2743.86     2732.44     58.58 o 
   1  12   5       96.63       95.18     12.33 o 
   2  12   5      241.14      260.28     17.20 o 
   3  12   5        9.51       10.48      7.37 o 
   4  12   5      439.62      438.30     18.36 o 
   5  12   5       13.45       13.26      8.55 o 
   1  13   5      127.41      100.83     16.40 o 
   2  13   5     2227.76     2238.63     76.51 o 
   0   0   6     3330.52     3623.62     55.13 o 
   1   0   6    31880.64    29173.28    527.76 o 
   2   0   6     4454.21     4444.70     45.28 o 
   3   0   6     1412.52     1315.20     14.15 o 
   4   0   6     2163.97     2047.34     22.89 o 
   5   0   6     7182.00     7486.67     74.37 o 
   6   0   6     3914.29     4000.71     37.59 o 
   7   0   6      260.19      252.30      9.84 o 
   8   0   6       97.98       98.22      6.52 o 
   9   0   6     2244.93     2347.27     38.21 o 
  10   0   6       49.37       77.98     14.39 o 
  11   0   6      460.74      475.52     46.00 o 
   1   1   6     3434.46     3227.58     22.98 o 
   2   1   6     7446.76     7291.16     53.43 o 
   3   1   6     1189.52     1215.24      7.22 o 
   4   1   6      465.08      477.31      4.05 o 
   5   1   6      975.61      852.35      5.23 o 
   6   1   6      360.84      384.65      5.23 o 
   7   1   6     4872.87     4864.37     38.79 o 
   8   1   6      399.23      407.17      7.21 o 
   9   1   6       67.52       34.26      4.38 o 
  10   1   6      304.89      247.88     12.58 o 
  11   1   6      194.63      204.22     15.68 o 
   0   2   6     4477.17     4316.92     43.11 o 
   1   2   6     1129.43      968.44      7.98 o 
   2   2   6      656.13      628.61      4.73 o 
   3   2   6      289.96      335.48      4.90 o 
   4   2   6      408.13      423.04      4.29 o 
   5   2   6      739.01      893.36      6.83 o 
   6   2   6       25.61       23.22      2.86 o 
   7   2   6      130.27      149.76      5.69 o 
   8   2   6        1.79        1.93      2.08 o 
   9   2   6       58.63       39.81      4.12 o 
  10   2   6      110.28      110.21      6.66 o 
  11   2   6      199.13      207.99     16.70 o 
   1   3   6     6749.82     6512.65     49.31 o 
   2   3   6     5604.16     5538.76     41.59 o 
   3   3   6     3506.39     3855.59     26.14 o 
   4   3   6     3164.71     3161.48     20.75 o 
   5   3   6     3266.58     3323.42     28.47 o 
   6   3   6       14.23       20.11      2.89 o 
   7   3   6     2459.69     2474.85     34.14 o 
   8   3   6     1471.79     1497.80     21.29 o 
   9   3   6      111.75       99.11      5.32 o 
  10   3   6      165.51      170.98      8.12 o 
  11   3   6      993.75     1053.89     31.96 o 
   0   4   6     7581.52     7489.27     86.44 o 
   1   4   6       11.04       19.01      2.44 o 
   2   4   6      441.76      506.98      6.23 o 
   3   4   6     6928.35     6334.88     54.44 o 
   4   4   6      244.43      283.05      3.92 o 
   5   4   6     1818.06     1851.66     15.92 o 
   6   4   6      622.18      642.19      8.71 o 
   7   4   6      868.57      837.90     13.48 o 
   8   4   6      248.29      272.00      5.80 o 
   9   4   6     1855.82     1771.91     38.42 o 
  10   4   6      239.99      246.45     12.86 o 
  11   4   6      414.72      440.02     21.34 o 
   1   5   6     8271.67     8611.74     85.34 o 
   2   5   6      430.01      435.39      5.98 o 
   3   5   6      439.97      488.39      6.53 o 
   4   5   6     1103.16     1172.08      9.57 o 
   5   5   6     2117.59     2202.29     29.81 o 
   6   5   6        1.99        0.67      2.25 o 
   7   5   6       20.65       23.07      2.36 o 
   8   5   6     1252.21     1250.06     21.04 o 
   9   5   6       36.35       38.35      4.01 o 
  10   5   6       22.03       20.97      8.09 o 
   0   6   6       73.56       69.47      6.93 o 
   1   6   6      306.11      319.88      6.22 o 
   2   6   6      790.98      887.63      9.78 o 
   3   6   6      251.72      243.74      6.10 o 
   4   6   6       13.48       14.53      3.16 o 
   5   6   6      339.43      323.97      6.37 o 
   6   6   6     1608.41     1583.63     19.45 o 
   7   6   6      108.17      123.91      4.24 o 
   8   6   6       91.96       90.71      8.03 o 
   9   6   6      310.04      292.09     10.59 o 
  10   6   6       23.37       26.66      7.44 o 
   1   7   6     1634.50     1527.39     20.35 o 
   2   7   6     1791.50     1868.09     17.96 o 
   3   7   6      697.48      655.48      8.58 o 
   4   7   6      923.84      993.73     11.54 o 
   5   7   6     2703.25     2687.43     32.48 o 
   6   7   6        8.16       18.29      2.86 o 
   7   7   6     3716.33     3623.45     51.71 o 
   8   7   6      704.32      683.36     20.51 o 
   9   7   6       21.19       20.21      5.65 o 
   0   8   6     1581.95     1692.39     50.25 o 
   1   8   6     1798.42     1803.49     28.38 o 
   2   8   6      681.42      686.97     10.35 o 
   3   8   6     1357.79     1335.58     18.29 o 
   4   8   6      521.55      509.83     10.81 o 
   5   8   6     1916.01     1865.69     24.96 o 
   6   8   6     1032.17     1037.53     24.73 o 
   7   8   6     1442.69     1457.66     19.50 o 
   8   8   6       40.22       38.47      8.56 o 
   9   8   6      962.11      966.23     26.98 o 
   1   9   6      301.74      326.41      9.95 o 
   2   9   6      860.83      878.60     17.63 o 
   3   9   6     1663.56     1671.33     26.83 o 
   4   9   6       17.65       19.81      5.89 o 
   5   9   6      289.50      279.82      9.41 o 
   6   9   6      250.63      234.55      8.22 o 
   7   9   6      477.97      456.89     10.55 o 
   8   9   6       19.42       13.53      8.39 o 
   0  10   6     2307.78     2403.90     48.26 o 
   1  10   6        8.01       12.64      6.43 o 
   2  10   6        4.36       -1.39      5.61 o 
   3  10   6     1228.14     1274.08     44.66 o 
   4  10   6      318.04      281.84     18.27 o 
   5  10   6      502.03      513.80     20.34 o 
   6  10   6      171.92      135.81     30.89 o 
   7  10   6      225.58      221.47      9.96 o 
   1  11   6     3111.44     3168.52     65.37 o 
   2  11   6     1139.86     1183.17     28.49 o 
   3  11   6        3.91        6.98      6.70 o 
   4  11   6     1329.54     1256.92     45.66 o 
   5  11   6      799.47      821.80     36.25 o 
   6  11   6        7.60        2.67      6.79 o 
   0  12   6     1117.01     1152.48     77.47 o 
   1  12   6      811.97      804.38     21.81 o 
   2  12   6        7.14        4.95      5.77 o 
   3  12   6     1081.32     1028.39     33.73 o 
   4  12   6       80.39       56.44     12.03 o 
   1  13   6        6.68        2.74     16.64 o 
   1   1   7      401.03      345.45      4.88 o 
   2   1   7     2335.98     2432.16     16.50 o 
   3   1   7     4343.50     4603.17     31.03 o 
   4   1   7     3299.46     3239.03     21.64 o 
   5   1   7     1088.42     1073.21      7.37 o 
   6   1   7       36.63       35.61      3.36 o 
   7   1   7     1960.25     1909.05     19.26 o 
   8   1   7      249.06      234.95      9.19 o 
   9   1   7      195.91      206.27      7.87 o 
  10   1   7      936.28      948.93     20.03 o 
  11   1   7     1000.38     1037.46     31.95 o 
   0   2   7     3060.42     3029.97     32.31 o 
   1   2   7      883.97      824.70      7.91 o 
   2   2   7     9758.92     9678.65     80.10 o 
   3   2   7    15496.00    15172.01    132.40 o 
   4   2   7     2274.88     2323.03     15.97 o 
   5   2   7     1910.87     1922.01     16.62 o 
   6   2   7     5937.89     5889.41     47.57 o 
   7   2   7      694.51      684.32      9.45 o 
   8   2   7      562.93      587.63      9.80 o 
   9   2   7     3830.81     3634.08     87.76 o 
  10   2   7      680.72      667.59     21.10 o 
  11   2   7      162.80      170.60     16.62 o 
   1   3   7     7335.05     7523.83     64.33 o 
   2   3   7     2878.21     2798.86     19.76 o 
   3   3   7      240.29      292.76      3.62 o 
   4   3   7     1715.71     1746.86     12.81 o 
   5   3   7      745.63      680.90      7.70 o 
   6   3   7        6.39        5.45      1.84 o 
   7   3   7      626.34      664.85      9.18 o 
   8   3   7      426.87      415.83      9.24 o 
   9   3   7       18.40       17.25      3.05 o 
  10   3   7      416.51      416.15     15.25 o 
  11   3   7      225.55      233.99     18.52 o 
   0   4   7     1474.89     1523.46     16.80 o 
   1   4   7      547.16      653.48      6.35 o 
   2   4   7      380.93      413.89      5.50 o 
   3   4   7       20.93       13.04      2.68 o 
   4   4   7       78.01      100.08      3.57 o 
   5   4   7      123.34      129.03      3.37 o 
   6   4   7      613.35      645.06      7.20 o 
   7   4   7      121.22      133.39      5.48 o 
   8   4   7        0.42        8.48      3.94 o 
   9   4   7      334.22      284.69     12.30 o 
  10   4   7      127.52      134.45     10.65 o 
  11   4   7      145.03      151.91     15.06 o 
   1   5   7     1197.44      999.00      9.24 o 
   2   5   7     3798.46     3794.45     34.03 o 
   3   5   7       18.74       42.39      4.13 o 
   4   5   7     1419.57     1355.40     12.43 o 
   5   5   7     3857.88     3801.03     29.65 o 
   6   5   7       12.43        9.53      2.44 o 
   7   5   7     3216.70     3205.29     27.96 o 
   8   5   7      468.98      497.56     10.28 o 
   9   5   7       29.23       24.89      3.90 o 
  10   5   7      493.24      515.84     16.87 o 
   0   6   7    11719.32    11802.54    201.40 o 
   1   6   7     2176.04     2034.14     20.08 o 
   2   6   7      593.13      607.38      8.78 o 
   3   6   7    11659.25    11649.92    117.91 o 
   4   6   7     3116.20     3115.54     29.88 o 
   5   6   7     1369.74     1432.73     20.13 o 
   6   6   7     1370.15     1365.59     12.92 o 
   7   6   7     2275.21     2262.72     26.64 o 
   8   6   7      357.29      338.71     13.23 o 
   9   6   7     2014.84     1934.35     49.52 o 
  10   6   7      306.61      309.95     15.68 o 
   1   7   7       51.44       53.28      6.03 o 
   2   7   7       49.83       53.98      4.31 o 
   3   7   7      282.21      296.87      6.31 o 
   4   7   7      700.06      693.29     10.87 o 
   5   7   7      792.72      785.31     11.44 o 
   6   7   7      116.30      113.73      5.97 o 
   7   7   7       43.12       42.56      3.91 o 
   8   7   7      136.11      134.84      6.35 o 
   9   7   7       78.85       64.29      7.43 o 
   0   8   7      653.58      676.32     22.29 o 
   1   8   7       53.41       54.71      5.05 o 
   2   8   7       89.40       88.49      5.43 o 
   3   8   7      228.41      223.05      5.94 o 
   4   8   7      100.41      120.52      5.36 o 
   5   8   7      647.05      615.30     10.32 o 
   6   8   7        7.75       13.91      4.91 o 
   7   8   7       67.28       89.27      5.47 o 
   8   8   7       50.31       42.75      5.98 o 
   9   8   7      269.87      304.22     31.77 o 
   1   9   7     4424.89     4488.09     56.15 o 
   2   9   7      460.79      496.03     13.48 o 
   3   9   7       65.78       82.26      6.29 o 
   4   9   7     1931.60     1877.30     32.38 o 
   5   9   7     2389.35     2343.19     40.43 o 
   6   9   7      145.81      158.61      8.34 o 
   7   9   7     1056.17     1037.91     17.35 o 
   8   9   7      666.03      636.86     23.06 o 
   0  10   7     1153.42     1214.09     30.86 o 
   1  10   7      733.31      704.64     20.44 o 
   2  10   7     1066.03     1061.41     40.65 o 
   3  10   7     3316.87     3328.31     63.06 o 
   4  10   7      657.49      687.32     22.19 o 
   5  10   7       92.45       85.70      8.68 o 
   6  10   7      428.92      495.19     35.25 o 
   7  10   7      284.05      297.15     11.45 o 
   1  11   7       42.41       60.19      7.76 o 
   2  11   7        0.91       -0.86      7.80 o 
   3  11   7        4.04        5.55      6.79 o 
   4  11   7       19.10        5.92      6.39 o 
   5  11   7        4.16      -11.07     11.07 o 
   6  11   7       63.34       59.01     10.96 o 
   0  12   7      271.46      279.58     33.15 o 
   1  12   7       15.62       16.21      8.08 o 
   2  12   7        1.23       -7.65      7.65 o 
   3  12   7      664.17      630.15     34.74 o 
   4  12   7      103.00      114.95     10.03 o 
   1  13   7     1696.43     1699.99     48.58 o 
   0   0   8      451.57      394.93      9.13 o 
   1   0   8     6630.48     7158.49     82.43 o 
   2   0   8     1422.97     1205.62     13.28 o 
   3   0   8     3252.04     2874.65     25.17 o 
   4   0   8     5670.92     5659.64     58.38 o 
   5   0   8      410.43      410.91     10.78 o 
   6   0   8    20652.28    20810.98    289.48 o 
   7   0   8      298.68      315.96     11.58 o 
   8   0   8     1194.25     1174.11     18.40 o 
   9   0   8        2.55        4.79      5.12 o 
  10   0   8      479.65      504.54     15.63 o 
  11   0   8       42.64       34.98     16.60 o 
   1   1   8     2067.79     2065.64     15.28 o 
   2   1   8    13234.48    13033.24    127.83 o 
   3   1   8     2344.61     2570.67     17.19 o 
   4   1   8     5905.23     5961.35     43.39 o 
   5   1   8      383.40      390.92      4.23 o 
   6   1   8       95.18      102.71      3.24 o 
   7   1   8      800.82      851.01     12.95 o 
   8   1   8     2305.07     2296.89     26.26 o 
   9   1   8      222.81      220.82      7.36 o 
  10   1   8     1047.52     1081.15     20.21 o 
  11   1   8        1.23       -0.64      8.56 o 
   0   2   8     4458.39     4724.16     50.53 o 
   1   2   8        0.23        5.10      2.66 o 
   2   2   8     5370.71     5548.50     44.79 o 
   3   2   8     5009.87     5263.39     38.00 o 
   4   2   8      589.23      563.75      5.76 o 
   5   2   8     2344.93     2312.25     17.85 o 
   6   2   8       65.37       78.51      2.37 o 
   7   2   8       36.01       29.84      3.01 o 
   8   2   8        0.05        1.49      2.09 o 
   9   2   8       47.59       31.09      3.68 o 
  10   2   8       98.08      100.80     11.04 o 
  11   2   8       33.68       43.15     11.52 o 
   1   3   8     1609.60     1644.31     13.58 o 
   2   3   8     6283.73     6129.12     50.68 o 
   3   3   8      510.05      540.61      6.59 o 
   4   3   8     9774.76     9722.76     83.28 o 
   5   3   8     4048.19     3949.42     31.30 o 
   6   3   8       25.38       35.32      2.11 o 
   7   3   8       14.18       11.98      3.16 o 
   8   3   8     5044.90     5063.13     77.69 o 
   9   3   8      210.97      205.36      6.37 o 
  10   3   8      680.09      691.44     20.60 o 
  11   3   8       14.09       13.16     11.21 o 
   0   4   8    38977.59    38332.62    818.13 o 
   1   4   8      529.90      488.58      5.77 o 
   2   4   8     2823.47     2754.34     25.56 o 
   3   4   8      143.88      156.37      3.91 o 
   4   4   8       13.34       22.58      2.38 o 
   5   4   8       69.66       76.38      3.81 o 
   6   4   8     3893.32     3966.85     31.46 o 
   7   4   8       15.33       15.90      3.53 o 
   8   4   8     1157.08     1172.37     21.63 o 
   9   4   8       31.60       34.55      3.84 o 
  10   4   8      522.68      514.43     16.92 o 
   1   5   8       70.03       79.63      4.70 o 
   2   5   8     4143.02     4252.66     40.25 o 
   3   5   8        7.53       14.44      2.92 o 
   4   5   8     1775.50     1885.09     17.61 o 
   5   5   8      196.60      213.93      5.17 o 
   6   5   8      115.51      116.52      5.28 o 
   7   5   8       14.43        7.91      2.12 o 
   8   5   8     1887.18     1881.45     28.48 o 
   9   5   8       90.13       77.93      6.19 o 
  10   5   8      141.69      131.88     11.66 o 
   0   6   8       29.42       44.63     10.92 o 
   1   6   8     2068.70     2132.95     20.59 o 
   2   6   8        1.71        8.96      2.86 o 
   3   6   8        2.13        4.00      3.62 o 
   4   6   8      241.42      283.13      8.21 o 
   5   6   8        2.43        5.86      3.12 o 
   6   6   8     1981.62     2015.93     25.33 o 
   7   6   8      156.43      135.41     11.86 o 
   8   6   8       77.75       83.29      6.48 o 
   9   6   8        0.44        7.49      3.87 o 
  10   6   8       96.24       76.57     16.55 o 
   1   7   8     1504.03     1550.51     17.18 o 
   2   7   8     8293.14     8392.23     83.95 o 
   3   7   8      602.64      614.15      8.98 o 
   4   7   8     3309.73     3244.61     31.17 o 
   5   7   8      156.30      132.03      6.83 o 
   6   7   8      198.19      177.86      6.09 o 
   7   7   8      111.90      111.25      4.82 o 
   8   7   8     1783.11     1802.85     45.36 o 
   9   7   8      126.75       90.40     11.13 o 
   0   8   8     4631.06     4481.04     68.18 o 
   1   8   8        1.13        3.33      4.99 o 
   2   8   8      517.81      547.15     10.56 o 
   3   8   8       43.42       33.31      3.89 o 
   4   8   8     1256.75     1300.63     15.98 o 
   5   8   8      610.11      575.59      9.75 o 
   6   8   8     3908.21     3926.43     45.00 o 
   7   8   8      168.00      182.98      7.27 o 
   8   8   8      191.33      190.06      8.36 o 
   9   8   8       26.38       42.47      7.72 o 
   1   9   8      354.60      368.64     15.54 o 
   2   9   8     2193.90     2191.52     54.34 o 
   3   9   8        2.56       -4.16      4.16 o 
   4   9   8      586.26      585.38     19.30 o 
   5   9   8       80.85       48.01      5.92 o 
   6   9   8       15.62       20.68      4.76 o 
   7   9   8       41.01       38.42      5.76 o 
   8   9   8      216.80      235.49     17.28 o 
   0  10   8     3703.67     3883.71     83.57 o 
   1  10   8        4.16        4.35      4.49 o 
   2  10   8      290.17      267.17     10.20 o 
   3  10   8      245.86      268.86     10.07 o 
   4  10   8      387.21      378.07     12.41 o 
   5  10   8        0.42       -2.83      5.03 o 
   6  10   8      512.40      521.45     11.67 o 
   7  10   8      103.15      102.33      9.82 o 
   1  11   8        6.97        6.63      6.43 o 
   2  11   8     2029.21     2022.11     33.38 o 
   3  11   8       61.08       74.53      7.62 o 
   4  11   8     2047.34     2050.50     42.07 o 
   5  11   8      349.22      350.80     13.45 o 
   6  11   8       28.14       25.98      8.72 o 
   0  12   8     3324.58     3190.92     65.79 o 
   1  12   8        0.63        7.28      7.84 o 
   2  12   8      235.66      217.14     19.04 o 
   3  12   8        9.06        5.50     13.88 o 
   4  12   8      234.76      235.68     15.93 o 
   1   1   9     9469.36     9167.17     83.56 o 
   2   1   9      430.54      459.43      6.09 o 
   3   1   9      614.46      667.71      5.62 o 
   4   1   9     1397.56     1445.93     10.67 o 
   5   1   9     4241.56     4225.50     32.18 o 
   6   1   9       86.46       91.06      4.13 o 
   7   1   9     1730.03     1659.26     47.32 o 
   8   1   9     1020.06      995.12     13.65 o 
   9   1   9        6.59        8.47      3.49 o 
  10   1   9        9.14        7.58      4.56 o 
  11   1   9      664.04      722.54     26.10 o 
   0   2   9      718.34      836.80     11.97 o 
   1   2   9     6521.67     6311.85     52.25 o 
   2   2   9      456.62      465.55      6.05 o 
   3   2   9    26168.44    25295.65    288.05 o 
   4   2   9      352.40      350.44      4.88 o 
   5   2   9      871.27      851.90      9.35 o 
   6   2   9       46.71       62.28      3.26 o 
   7   2   9     2420.32     2312.91     21.52 o 
   8   2   9      179.94      167.68      7.59 o 
   9   2   9     3611.16     3412.34     62.44 o 
  10   2   9       19.63       17.53      6.74 o 
  11   2   9      132.27      140.49     23.53 o 
   1   3   9     2221.46     1938.00     15.67 o 
   2   3   9      307.23      380.51      9.28 o 
   3   3   9       58.21       44.70      4.03 o 
   4   3   9       22.60       31.40      2.37 o 
   5   3   9     4100.13     4116.16     33.12 o 
   6   3   9       19.23       17.84      2.10 o 
   7   3   9      925.34      957.82     12.12 o 
   8   3   9       37.21       18.80      3.86 o 
   9   3   9       65.23       51.06      3.50 o 
  10   3   9      105.64       84.70     10.41 o 
  11   3   9      350.08      367.40     26.96 o 
   0   4   9      874.56      889.55     18.54 o 
   1   4   9      873.88      870.16     11.56 o 
   2   4   9      242.52      261.23      5.28 o 
   3   4   9      476.44      441.82      5.78 o 
   4   4   9       67.37       69.99      3.19 o 
   5   4   9       17.47       17.92      2.85 o 
   6   4   9        2.08        3.70      1.88 o 
   7   4   9       80.87       76.58      2.42 o 
   8   4   9        7.01        7.02      3.91 o 
   9   4   9       44.04       38.05      5.24 o 
  10   4   9        8.73        5.25      8.64 o 
   1   5   9     8712.17     9021.83     90.11 o 
   2   5   9      547.31      572.48     13.58 o 
   3   5   9       24.30       35.90      3.54 o 
   4   5   9      640.13      683.96     10.77 o 
   5   5   9     4934.62     4965.33     48.09 o 
   6   5   9      209.58      182.96      5.32 o 
   7   5   9      915.11      966.12     11.87 o 
   8   5   9        7.44       13.77      4.73 o 
   9   5   9       12.67       14.26      4.86 o 
  10   5   9       94.09      117.20     13.03 o 
   0   6   9      159.96      163.27      3.98 o 
   1   6   9     1295.40     1237.02     15.32 o 
   2   6   9      394.23      420.17      8.67 o 
   3   6   9    14718.52    14559.45    168.26 o 
   4   6   9      150.98      159.75      6.17 o 
   5   6   9      641.45      623.98      8.71 o 
   6   6   9       11.02       13.05      3.44 o 
   7   6   9     1385.89     1478.87     18.25 o 
   8   6   9       63.67       58.37      6.45 o 
   9   6   9     2129.36     1994.05     43.07 o 
  10   6   9       13.89       37.16     11.85 o 
   1   7   9      474.11      537.26      8.78 o 
   2   7   9     1545.49     1649.05     26.92 o 
   3   7   9      122.38      131.77      5.31 o 
   4   7   9        0.06        2.63      3.51 o 
   5   7   9       79.89       97.56      5.34 o 
   6   7   9      161.04      163.84      6.01 o 
   7   7   9      155.52      150.58      6.29 o 
   8   7   9       13.30       15.71      5.93 o 
   9   7   9       33.18       37.55      6.20 o 
   0   8   9       87.84      101.51     14.13 o 
   1   8   9      146.28      150.38     10.54 o 
   2   8   9        7.84        8.64      3.20 o 
   3   8   9     1242.18     1300.45     19.68 o 
   4   8   9      141.92      141.53      6.13 o 
   5   8   9       27.80       35.79      5.00 o 
   6   8   9       52.91       56.17      5.27 o 
   7   8   9      181.28      204.32     10.86 o 
   8   8   9      155.85      148.82      9.26 o 
   1   9   9     3424.62     3402.65     39.16 o 
   2   9   9      763.55      778.72     22.84 o 
   3   9   9        5.07        5.06      3.45 o 
   4   9   9       94.39       85.05      5.55 o 
   5   9   9     3477.45     3473.50     41.68 o 
   6   9   9       27.75       24.31      5.22 o 
   7   9   9     1005.32      941.39     20.92 o 
   8   9   9        5.25        4.29      7.69 o 
   0  10   9      449.12      451.23     21.83 o 
   1  10   9      583.40      629.34     14.23 o 
   2  10   9       22.81       31.41      6.08 o 
   3  10   9     3013.89     3031.94     41.47 o 
   4  10   9       17.20        6.67      6.42 o 
   5  10   9      133.23      120.90      7.37 o 
   6  10   9      142.53      125.67      7.92 o 
   7  10   9      268.80      258.80     17.66 o 
   1  11   9        4.84        9.58      6.52 o 
   2  11   9       88.11       66.62     14.54 o 
   3  11   9       31.48       28.95      6.21 o 
   4  11   9       25.20       19.98      8.63 o 
   5  11   9        2.41       10.55      6.00 o 
   0  12   9       40.73       54.66     12.73 o 
   1  12   9      222.84      157.42     19.63 o 
   2  12   9        4.67        4.38      7.33 o 
   3  12   9      851.24      873.85     22.70 o 
   4  12   9       52.27       41.54      8.69 o 
   0   0  10    82098.97    73452.52   2906.72 o 
   1   0  10      405.52      274.76      6.32 o 
   2   0  10     3064.21     3068.55     38.23 o 
   3   0  10     5468.93     5528.86     67.26 o 
   4   0  10       74.33       54.74      4.37 o 
   5   0  10      622.37      603.97      9.96 o 
   6   0  10     7562.76     7516.01     89.00 o 
   7   0  10      513.86      526.94      6.53 o 
   8   0  10      145.95      163.40     12.02 o 
   9   0  10     1100.75     1086.68     22.86 o 
  10   0  10      300.09      312.37     13.87 o 
  11   0  10       60.88       40.02     24.57 o 
   1   1  10     1728.03     2173.93     17.80 o 
   2   1  10    17896.54    17943.73    204.24 o 
   3   1  10       94.03      106.34      3.80 o 
   4   1  10     2552.18     2518.44     18.61 o 
   5   1  10     2216.74     2329.24     22.89 o 
   6   1  10       19.58       24.89      2.94 o 
   7   1  10      189.77      210.71      3.90 o 
   8   1  10     2455.09     2509.67     24.10 o 
   9   1  10      289.96      288.96      8.46 o 
  10   1  10      350.09      338.96     17.65 o 
  11   1  10       28.06       16.28     10.82 o 
   0   2  10     1097.76     1066.98     20.07 o 
   1   2  10      150.17      174.93      4.37 o 
   2   2  10     4509.63     4558.80     38.58 o 
   3   2  10     1823.72     1752.58     13.82 o 
   4   2  10     1228.06     1386.83     12.36 o 
   5   2  10      740.58      764.13      7.26 o 
   6   2  10      131.05      142.84      6.40 o 
   7   2  10       12.98       11.01      3.08 o 
   8   2  10       18.16        9.15      3.24 o 
   9   2  10       12.22       13.67      4.25 o 
  10   2  10       30.91       27.27      6.53 o 
  11   2  10       42.89       41.22     15.12 o 
   1   3  10     7484.50     7336.75     67.37 o 
   2   3  10    13900.00    13335.06    140.44 o 
   3   3  10      267.70      284.60      4.49 o 
   4   3  10     7032.14     6973.79     54.90 o 
   5   3  10      443.35      471.78      5.72 o 
   6   3  10      155.02      173.09      5.72 o 
   7   3  10      249.49      257.88      5.08 o 
   8   3  10     2986.50     2949.76     38.77 o 
   9   3  10        1.51        2.09      2.84 o 
  10   3  10      224.64      219.71     18.36 o 
   0   4  10    11642.21    11554.09    167.51 o 
   1   4  10     2649.60     2727.20     23.28 o 
   2   4  10      921.84      845.13      9.54 o 
   3   4  10     2673.13     2650.10     21.94 o 
   4   4  10     5458.45     5410.36     45.43 o 
   5   4  10      433.81      470.49      8.76 o 
   6   4  10     4793.66     4999.19     56.00 o 
   7   4  10     1182.61     1214.31     14.86 o 
   8   4  10      397.43      415.11      9.39 o 
   9   4  10      460.51      459.19     10.95 o 
  10   4  10      264.87      257.95     20.34 o 
   1   5  10     1313.07     1206.54     12.65 o 
   2   5  10     2118.34     2123.70     16.33 o 
   3   5  10      378.36      421.49      7.36 o 
   4   5  10     4647.98     4697.03     46.07 o 
   5   5  10       14.51       15.49      3.43 o 
   6   5  10        0.30        4.65      2.56 o 
   7   5  10      363.35      374.48      7.76 o 
   8   5  10      742.20      767.04     15.26 o 
   9   5  10      272.14      279.91     11.11 o 
  10   5  10      157.63      152.45     13.29 o 
   0   6  10     2747.74     2775.11     31.21 o 
   1   6  10      136.80      175.04      7.81 o 
   2   6  10      645.24      677.04      9.91 o 
   3   6  10      600.02      581.24     12.27 o 
   4   6  10     1068.85     1075.12     15.42 o 
   5   6  10        6.12        6.36      3.23 o 
   6   6  10      785.30      739.36     13.09 o 
   7   6  10        0.27       -0.90      3.19 o 
   8   6  10       70.93       64.46      7.08 o 
   9   6  10       24.34       20.35      6.16 o 
   1   7  10      245.74      251.92      6.76 o 
   2   7  10     6457.00     6539.54     75.72 o 
   3   7  10      106.34       99.34      7.56 o 
   4   7  10     1335.67     1328.09     16.14 o 
   5   7  10     2757.95     2746.64     27.43 o 
   6   7  10      262.22      262.37      9.22 o 
   7   7  10      334.83      344.15      9.11 o 
   8   7  10     1939.45     1887.28     36.97 o 
   9   7  10       13.19       13.44      5.56 o 
   0   8  10     3563.18     3631.29    109.94 o 
   1   8  10      807.05      793.24     17.46 o 
   2   8  10      361.88      389.85      8.89 o 
   3   8  10     1887.76     1891.15     21.65 o 
   4   8  10      146.96      146.56      6.19 o 
   5   8  10        4.74        6.70      4.07 o 
   6   8  10     3829.54     3798.26     56.38 o 
   7   8  10       44.09       36.77      4.53 o 
   8   8  10      107.87      110.25      7.98 o 
   1   9  10      113.79      106.49      9.93 o 
   2   9  10      314.58      330.95     17.57 o 
   3   9  10       42.44       34.42      5.13 o 
   4   9  10        5.28       -2.45      4.02 o 
   5   9  10       62.59       58.21      5.53 o 
   6   9  10       51.98       58.47      5.92 o 
   7   9  10        0.26       -5.76      5.76 o 
   0  10  10     2221.50     2282.22     45.50 o 
   1  10  10      289.50      288.91      9.23 o 
   2  10  10      252.34      265.75     13.79 o 
   3  10  10       87.50       82.16     10.21 o 
   4  10  10      425.39      416.66     19.25 o 
   5  10  10       26.79       16.30      5.88 o 
   6  10  10      428.38      408.84     22.89 o 
   1  11  10      570.65      562.97     14.12 o 
   2  11  10     1701.74     1667.04     25.46 o 
   3  11  10        6.56        2.76      5.70 o 
   4  11  10     1461.25     1402.19     24.88 o 
   5  11  10       84.46       51.41      8.75 o 
   0  12  10     1465.37     1540.92     58.47 o 
   1  12  10      152.11      171.14     11.57 o 
   2  12  10       58.14       63.25     10.28 o 
   3  12  10      138.05      135.50     11.22 o 
   1   1  11     5745.78     5888.77     50.84 o 
   2   1  11     9191.43     9211.74     87.89 o 
   3   1  11      146.89      144.76      4.83 o 
   4   1  11    10061.36     9892.58     86.52 o 
   5   1  11     3262.82     3225.85     24.63 o 
   6   1  11      480.58      500.00      7.47 o 
   7   1  11      483.35      532.31      8.13 o 
   8   1  11     1976.15     2083.98     23.45 o 
   9   1  11        0.19        8.04      3.67 o 
  10   1  11      318.14      296.68      9.84 o 
  11   1  11      247.58      274.22     20.57 o 
   0   2  11    21435.57    21153.77    364.40 o 
   1   2  11     3070.85     3088.76     26.23 o 
   2   2  11     4968.67     4866.18     42.81 o 
   3   2  11    17604.18    17315.76    186.94 o 
   4   2  11     3938.63     3934.14     31.38 o 
   5   2  11      823.44      803.27      8.38 o 
   6   2  11     2894.42     2987.54     23.28 o 
   7   2  11     1348.30     1358.90     13.71 o 
   8   2  11      628.30      618.80      9.88 o 
   9   2  11     1607.13     1611.13     26.35 o 
  10   2  11      215.00      228.06     10.99 o 
   1   3  11      203.71      201.02      4.78 o 
   2   3  11     7164.40     7446.61     69.88 o 
   3   3  11      264.67      277.62      5.56 o 
   4   3  11     2304.52     2327.05     18.28 o 
   5   3  11      496.97      506.28      6.93 o 
   6   3  11      121.62      130.00      5.19 o 
   7   3  11      369.17      362.56      7.05 o 
   8   3  11      638.86      668.15     13.21 o 
   9   3  11      145.50      162.24      8.33 o 
  10   3  11      382.91      460.81     19.78 o 
   0   4  11     1040.76     1080.94     17.44 o 
   1   4  11        5.94        3.37      2.83 o 
   2   4  11        0.53        6.04      2.24 o 
   3   4  11       95.37       98.40      3.85 o 
   4   4  11     2408.16     2345.24     18.67 o 
   5   4  11        2.13        5.97      2.78 o 
   6   4  11       48.13       46.66      3.86 o 
   7   4  11      442.89      435.77      7.39 o 
   8   4  11        0.60        0.19      3.60 o 
   9   4  11       30.55       32.99      5.42 o 
  10   4  11       20.47       19.80     12.61 o 
   1   5  11     4705.02     4632.87     40.46 o 
   2   5  11     4877.95     4894.92     41.49 o 
   3   5  11       15.64       21.76      3.10 o 
   4   5  11     2613.93     2686.01     25.33 o 
   5   5  11     2377.17     2404.40     27.18 o 
   6   5  11      469.14      464.52      7.37 o 
   7   5  11      616.79      628.88     10.73 o 
   8   5  11     1841.37     1729.84     22.71 o 
   9   5  11        4.69        8.78      5.85 o 
  10   5  11      425.73      413.07     23.18 o 
   0   6  11     1833.63     1829.16     21.96 o 
   1   6  11      588.88      572.20     11.57 o 
   2   6  11     1073.57     1132.58     13.58 o 
   3   6  11     3852.88     3937.51     40.35 o 
   4   6  11      751.52      777.36     11.63 o 
   5   6  11       37.25       42.04      4.55 o 
   6   6  11     3113.38     3043.19     30.94 o 
   7   6  11      203.92      228.79      7.07 o 
   8   6  11      491.57      520.15     17.63 o 
   9   6  11     1441.10     1413.31     35.02 o 
   1   7  11      284.69      301.34      9.19 o 
   2   7  11     1020.85     1086.39     14.48 o 
   3   7  11      177.89      143.56      6.60 o 
   4   7  11      529.72      570.78     10.97 o 
   5   7  11       59.88       65.82      5.75 o 
   6   7  11      205.83      198.40      7.95 o 
   7   7  11      228.08      213.35     14.40 o 
   8   7  11       87.48       67.94      9.23 o 
   9   7  11        0.32        0.98      5.27 o 
   0   8  11     1376.81     1480.05     35.66 o 
   1   8  11      158.78       91.32     29.37 o 
   2   8  11       25.13       19.37      4.61 o 
   3   8  11      626.37      647.47     11.08 o 
   4   8  11      154.27      151.70      6.72 o 
   5   8  11        3.00        7.18      3.83 o 
   6   8  11      470.46      457.00     10.38 o 
   7   8  11        1.20        0.09      3.70 o 
   8   8  11       20.28       19.86      7.50 o 
   1   9  11      795.89      831.44     15.79 o 
   2   9  11     3695.74     3682.24     47.35 o 
   3   9  11        0.04        1.38      4.39 o 
   4   9  11      832.45      839.42     16.62 o 
   5   9  11     1417.77     1479.44     20.36 o 
   6   9  11       30.93       23.42      6.60 o 
   7   9  11      628.57      671.19     15.71 o 
   0  10  11      474.70      468.84     19.23 o 
   1  10  11      135.66      194.78     20.19 o 
   2  10  11      285.26      298.16      9.80 o 
   3  10  11     1900.54     1859.53     37.36 o 
   4  10  11      303.79      286.51     12.06 o 
   5  10  11      110.40       94.32      8.87 o 
   6  10  11      729.96      682.66     15.03 o 
   1  11  11       57.93       56.36      8.24 o 
   2  11  11       46.07       40.71      7.83 o 
   3  11  11       14.10       14.66      6.87 o 
   4  11  11       69.17      168.72     34.58 o 
   5  11  11       58.63       56.78      8.02 o 
   0  12  11      901.80      899.73     28.94 o 
   1  12  11       82.00       82.99      8.19 o 
   2  12  11      649.47      611.17     18.53 o 
   3  12  11      256.47      349.18     55.68 o 
   0   0  12      183.98      135.87      9.93 o 
   1   0  12     1409.48     1340.09     20.46 o 
   2   0  12      339.32      441.09     11.58 o 
   3   0  12    23744.01    23185.04    420.23 o 
   4   0  12      724.47      713.20     14.39 o 
   5   0  12     2312.86     2306.82     24.39 o 
   6   0  12       20.80       26.57      3.52 o 
   7   0  12     1672.32     1590.47     22.53 o 
   8   0  12      104.91       77.11      7.63 o 
   9   0  12     2058.00     2031.43     38.60 o 
  10   0  12      117.80       93.60      8.12 o 
   1   1  12     7893.18     7951.28     76.56 o 
   2   1  12     1350.04     1311.32     14.14 o 
   3   1  12      448.77      527.63     14.25 o 
   4   1  12        4.63        2.11      2.33 o 
   5   1  12     4330.16     4301.88     33.68 o 
   6   1  12       62.30       64.14      3.43 o 
   7   1  12     1133.04     1173.39     10.88 o 
   8   1  12      563.96      576.92     10.52 o 
   9   1  12       31.55       19.65      5.38 o 
  10   1  12       46.87       39.70      5.40 o 
   0   2  12       10.41       17.37      4.38 o 
   1   2  12      424.37      402.72      6.99 o 
   2   2  12        0.11       11.51      3.56 o 
   3   2  12      453.72      470.43      7.82 o 
   4   2  12      542.22      535.76      7.42 o 
   5   2  12       91.05      104.11      3.91 o 
   6   2  12        8.19        6.08      2.51 o 
   7   2  12      652.48      651.32      8.27 o 
   8   2  12      592.71      595.47     12.74 o 
   9   2  12       93.01      106.20      5.95 o 
  10   2  12      146.40      142.04     11.06 o 
   1   3  12     7185.50     7017.53     68.54 o 
   2   3  12       24.10       35.31      3.50 o 
   3   3  12     1696.68     1770.77     18.38 o 
   4   3  12      765.71      760.68      8.90 o 
   5   3  12     1564.23     1547.68     13.10 o 
   6   3  12       62.71       66.86      3.48 o 
   7   3  12     1876.44     1931.79     23.13 o 
   8   3  12      236.15      231.34      8.42 o 
   9   3  12        0.27       -4.44      5.21 o 
  10   3  12        7.22       11.46      6.37 o 
   0   4  12      460.41      432.76     10.39 o 
   1   4  12    11556.38    11537.60    125.02 o 
   2   4  12       47.36       54.95      6.07 o 
   3   4  12     8065.99     8022.02     71.91 o 
   4   4  12      651.69      592.28      8.61 o 
   5   4  12     3020.46     3075.31     27.99 o 
   6   4  12      693.58      722.22      9.18 o 
   7   4  12     2736.76     2855.61     30.31 o 
   8   4  12      204.04      219.17      7.16 o 
   9   4  12     2273.38     2282.28     30.72 o 
  10   4  12        4.30       -2.65      9.75 o 
   1   5  12      842.68      772.59      8.89 o 
   2   5  12       72.41       62.18      2.56 o 
   3   5  12        1.67        5.73      2.50 o 
   4   5  12       75.34       69.84      4.79 o 
   5   5  12       10.99       19.68      3.45 o 
   6   5  12      314.68      342.98      6.81 o 
   7   5  12     1945.60     1910.21     19.87 o 
   8   5  12      128.14      138.64      9.78 o 
   9   5  12        1.26        5.23      5.09 o 
  10   5  12        2.67       -4.57     18.26 o 
   0   6  12     2066.76     2007.41     35.93 o 
   1   6  12      339.82      328.95      6.60 o 
   2   6  12      310.32      314.55      9.89 o 
   3   6  12      534.28      536.56      9.72 o 
   4   6  12       37.25       30.30      4.17 o 
   5   6  12        7.64        7.83      4.09 o 
   6   6  12       38.34       46.29      4.41 o 
   7   6  12      166.42      140.88     11.86 o 
   8   6  12       28.96       27.31      7.58 o 
   9   6  12      246.62      271.42     11.52 o 
   1   7  12     3185.52     3222.24     33.89 o 
   2   7  12     1998.35     2045.80     24.13 o 
   3   7  12       28.68       36.13      5.38 o 
   4   7  12      233.56      240.32      9.94 o 
   5   7  12     3133.04     3256.54     34.34 o 
   6   7  12      150.77      117.75      5.88 o 
   7   7  12     1333.62     1385.59     17.24 o 
   8   7  12      289.97      319.62     13.45 o 
   9   7  12      131.30      117.11     11.67 o 
   0   8  12      490.17      516.69     70.29 o 
   1   8  12     1620.52     1649.46     21.15 o 
   2   8  12      222.39      228.63      9.44 o 
   3   8  12     3520.89     3594.15     39.75 o 
   4   8  12      579.10      502.89     12.14 o 
   5   8  12      145.75      180.26      7.20 o 
   6   8  12      449.82      452.51     13.40 o 
   7   8  12      585.75      607.13     11.60 o 
   8   8  12        2.25        8.68      7.34 o 
   1   9  12       49.72       47.74      7.29 o 
   2   9  12      288.48      290.88     14.60 o 
   3   9  12      416.10      420.33     10.51 o 
   4   9  12       12.14       19.32      5.02 o 
   5   9  12       60.79       61.41      7.00 o 
   6   9  12       58.04       62.43      7.59 o 
   7   9  12        8.21        8.55      7.17 o 
   0  10  12       24.32       10.40     11.47 o 
   1  10  12      513.60      491.01     13.03 o 
   2  10  12        5.02        8.38      5.64 o 
   3  10  12      514.21      521.35     19.35 o 
   4  10  12      186.57      220.29     15.75 o 
   5  10  12      173.23      184.17      9.18 o 
   6  10  12      300.17      286.12     10.72 o 
   1  11  12     1433.77     1473.39     33.62 o 
   2  11  12       81.59      107.26      8.43 o 
   3  11  12        3.83        4.21      6.03 o 
   4  11  12      225.27      221.20     11.34 o 
   0  12  12      180.27      182.76     14.63 o 
   1  12  12      225.86      204.94     12.89 o 
   2  12  12        6.04       -1.35      6.46 o 
   1   1  13       46.70       76.24      4.26 o 
   2   1  13     6885.55     6614.32     63.42 o 
   3   1  13      129.94      153.73      5.25 o 
   4   1  13     3947.27     3871.58     32.25 o 
   5   1  13      169.51      166.06      7.02 o 
   6   1  13      341.63      350.41      6.24 o 
   7   1  13      274.40      273.51      6.03 o 
   8   1  13     1754.55     1794.41     29.27 o 
   9   1  13       13.37       13.89      4.67 o 
  10   1  13      661.36      636.93     13.88 o 
   0   2  13    12046.04    11428.82    170.37 o 
   1   2  13      342.41      336.43      7.65 o 
   2   2  13     2490.46     2408.76     23.55 o 
   3   2  13       67.54       89.84      4.08 o 
   4   2  13     3970.45     3932.17     34.80 o 
   5   2  13      262.95      278.86      6.81 o 
   6   2  13     2215.76     2227.01     19.15 o 
   7   2  13      334.22      335.21      5.77 o 
   8   2  13      765.17      741.74     19.19 o 
   9   2  13       74.23       71.61      7.95 o 
  10   2  13      368.45      385.38     12.91 o 
   1   3  13      472.37      453.49      7.56 o 
   2   3  13     2547.98     2608.98     25.89 o 
   3   3  13        0.41        7.66      2.87 o 
   4   3  13     1276.88     1219.35     13.10 o 
   5   3  13       25.81       31.17      3.19 o 
   6   3  13      341.59      320.33      5.95 o 
   7   3  13        5.60       13.63      3.38 o 
   8   3  13     1007.88     1047.10     18.52 o 
   9   3  13       69.89       43.44      6.04 o 
  10   3  13      315.40      319.11     13.63 o 
   0   4  13     3410.41     3464.80     48.10 o 
   1   4  13       66.36       58.94      4.90 o 
   2   4  13       12.79       21.02      3.96 o 
   3   4  13      605.58      561.89      7.93 o 
   4   4  13     1299.87     1315.35     12.94 o 
   5   4  13      581.57      520.59      7.64 o 
   6   4  13       23.68       30.75      3.74 o 
   7   4  13       38.13       25.79      4.43 o 
   8   4  13       50.02       51.08      5.68 o 
   9   4  13        1.70        2.92      4.52 o 
  10   4  13        4.72        0.05      8.72 o 
   1   5  13        2.78        1.02      3.24 o 
   2   5  13     7815.78     7649.55     74.89 o 
   3   5  13        0.11        2.76      2.53 o 
   4   5  13     6772.96     6679.04     65.53 o 
   5   5  13       70.55       82.57      4.10 o 
   6   5  13      102.39      101.41      5.80 o 
   7   5  13       21.54       15.29      3.77 o 
   8   5  13     1390.27     1471.35     23.87 o 
   9   5  13       28.26       27.28      6.38 o 
   0   6  13      810.78      797.61     14.01 o 
   1   6  13      503.16      469.62      9.32 o 
   2   6  13     2001.14     1984.71     23.22 o 
   3   6  13      311.14      301.43      8.65 o 
   4   6  13      884.93      941.43     14.10 o 
   5   6  13       12.24        9.85      3.88 o 
   6   6  13     2575.36     2729.34     32.96 o 
   7   6  13        2.32        1.99      3.89 o 
   8   6  13      318.42      324.68     12.36 o 
   9   6  13        0.98       -2.52      6.40 o 
   1   7  13       89.91       96.85      6.51 o 
   2   7  13      716.87      702.66     13.58 o 
   3   7  13        2.18       -3.12      4.44 o 
   4   7  13     1112.67     1120.21     15.61 o 
   5   7  13        5.97        0.14      3.84 o 
   6   7  13       10.44       17.46      4.15 o 
   7   7  13        4.66       -0.61      3.70 o 
   8   7  13      108.16       93.58      9.04 o 
   0   8  13     2848.16     2841.94     58.50 o 
   1   8  13       45.93       38.21      7.27 o 
   2   8  13      835.85      855.86     15.18 o 
   3   8  13      107.27      101.24      6.11 o 
   4   8  13      392.54      402.28     10.09 o 
   5   8  13        2.76       -4.62      4.62 o 
   6   8  13     1563.70     1561.79     22.11 o 
   7   8  13       41.20       40.14      5.40 o 
   8   8  13       50.62       32.01      9.63 o 
   1   9  13      226.13      226.45     10.51 o 
   2   9  13     2741.97     2833.36     37.67 o 
   3   9  13      131.48       97.48      6.46 o 
   4   9  13     1424.40     1490.12     23.49 o 
   5   9  13      158.21      158.24      8.47 o 
   6   9  13       10.39       16.94      5.15 o 
   7   9  13        5.25       10.89      7.32 o 
   0  10  13     1443.87     1417.83     35.49 o 
   1  10  13       31.26       35.36      8.82 o 
   2  10  13      983.26      959.95     19.38 o 
   3  10  13      504.49      469.53     13.67 o 
   4  10  13      239.72      255.24     10.24 o 
   5  10  13       20.43       15.39      5.96 o 
   6  10  13     1159.92     1132.47     21.73 o 
   1  11  13      138.15       96.53     12.30 o 
   2  11  13       30.11       31.29      7.49 o 
   3  11  13       21.58       24.45      6.95 o 
   4  11  13        8.14       10.49      5.83 o 
   0  12  13      479.98      403.26     78.72 o 
   1  12  13       28.52       25.89      8.46 o 
   0   0  14     6387.81     5682.38    223.45 o 
   1   0  14     8562.66     8536.29    121.25 o 
   2   0  14      644.01      653.93     12.68 o 
   3   0  14    12510.01    12560.31    195.30 o 
   4   0  14      486.00      526.31     10.81 o 
   5   0  14      577.62      629.66     11.45 o 
   6   0  14       52.46       60.57      5.31 o 
   7   0  14     7192.83     6917.80    158.85 o 
   8   0  14      167.02      216.47      8.09 o 
   9   0  14     3513.35     3506.08     84.75 o 
  10   0  14      248.21      243.23     21.42 o 
   1   1  14     3455.41     3417.48     33.35 o 
   2   1  14     1180.33     1098.31     12.77 o 
   3   1  14      331.51      369.72      9.58 o 
   4   1  14     1285.09     1320.75     15.80 o 
   5   1  14     1489.69     1494.41     16.27 o 
   6   1  14      119.46      130.08      4.73 o 
   7   1  14      237.46      264.07      6.76 o 
   8   1  14        1.01        1.13      2.30 o 
   9   1  14      355.70      341.13     10.63 o 
  10   1  14      130.40      117.67      8.91 o 
   0   2  14     2856.70     2780.62     38.48 o 
   1   2  14       86.79       90.95      4.71 o 
   2   2  14      652.43      648.31      9.60 o 
   3   2  14      238.01      227.69      6.42 o 
   4   2  14      180.45      152.29      4.79 o 
   5   2  14     1308.01     1310.88     13.15 o 
   6   2  14     1372.60     1397.64     19.22 o 
   7   2  14       49.19       48.08      3.56 o 
   8   2  14       23.79       24.70      4.43 o 
   9   2  14       12.69       20.35      6.01 o 
  10   2  14        0.65       -5.20      5.20 o 
   1   3  14     6382.53     6328.56     63.01 o 
   2   3  14     3609.63     3703.10     38.59 o 
   3   3  14     2388.32     2332.65     21.34 o 
   4   3  14      433.48      407.88      7.17 o 
   5   3  14     3964.85     4068.73     35.48 o 
   6   3  14       37.97       45.37      4.00 o 
   7   3  14     3344.41     3280.93     43.02 o 
   8   3  14       30.88       37.00      5.33 o 
   9   3  14       18.72       19.68      6.12 o 
  10   3  14       28.03        8.32      6.85 o 
   0   4  14      594.30      605.27     14.72 o 
   1   4  14     5252.88     5223.63     55.13 o 
   2   4  14      248.86      286.26      7.28 o 
   3   4  14     8557.53     8378.34     81.48 o 
   4   4  14      605.79      625.11      8.02 o 
   5   4  14     1847.02     1828.75     17.61 o 
   6   4  14     1520.15     1482.50     17.92 o 
   7   4  14     2746.32     2673.43     28.91 o 
   8   4  14      131.32      130.55      7.52 o 
   9   4  14     1605.28     1647.42     30.77 o 
   1   5  14       39.81       43.01      4.53 o 
   2   5  14      858.65      818.80     12.37 o 
   3   5  14      953.32      929.06     14.59 o 
   4   5  14       34.03       35.25      3.49 o 
   5   5  14      553.30      543.60      9.51 o 
   6   5  14      243.93      276.75      9.34 o 
   7   5  14     1003.17     1048.15     14.97 o 
   8   5  14       57.66       46.37      5.77 o 
   9   5  14        5.90       11.69      7.96 o 
   0   6  14        3.09        4.30      4.27 o 
   1   6  14      202.70      193.15      6.66 o 
   2   6  14      427.96      432.80      8.61 o 
   3   6  14     1355.08     1353.63     13.74 o 
   4   6  14      239.52      262.80      5.97 o 
   5   6  14      262.84      225.47      5.61 o 
   6   6  14       15.86       15.46      4.18 o 
   7   6  14        3.07        7.58      3.82 o 
   8   6  14        4.29        1.18      5.19 o 
   9   6  14      130.27      111.28     10.76 o 
   1   7  14     7998.12     8015.58     90.12 o 
   2   7  14       15.24       20.23      5.22 o 
   3   7  14      540.76      482.84     10.51 o 
   4   7  14     1488.16     1510.35     19.70 o 
   5   7  14     2729.38     2743.04     33.40 o 
   6   7  14       69.36       50.63      5.00 o 
   7   7  14     1332.81     1303.67     17.26 o 
   8   7  14      124.76      110.85     10.22 o 
   0   8  14      302.27      318.08     37.25 o 
   1   8  14     3999.19     4003.43     45.87 o 
   2   8  14       57.06       48.60      5.28 o 
   3   8  14     5602.87     5526.39     66.47 o 
   4   8  14      141.29      129.34      7.90 o 
   5   8  14      473.65      459.40     11.66 o 
   6   8  14        2.98        5.35      4.78 o 
   7   8  14      407.28      425.12     14.43 o 
   1   9  14      545.90      546.90     19.18 o 
   2   9  14      166.04      187.71     13.21 o 
   3   9  14      392.15      444.42     10.71 o 
   4   9  14       29.26       23.99      5.37 o 
   5   9  14       47.80       54.35      6.47 o 
   6   9  14        0.00        9.16      5.94 o 
   0  10  14      334.72      331.70     43.97 o 
   1  10  14      528.51      568.01     17.35 o 
   2  10  14        0.31        9.16      6.42 o 
   3  10  14      673.42      726.15     18.21 o 
   4  10  14        2.37       -4.54      5.62 o 
   5  10  14       34.56       43.01      7.37 o 
   1  11  14     2256.35     2050.66     65.78 o 
   2  11  14      231.07      250.04     11.12 o 
   3  11  14      194.98      196.06     11.59 o 
   1   1  15     1990.67     1935.51     22.43 o 
   2   1  15     1281.95     1244.95     15.99 o 
   3   1  15       31.40       50.43      4.15 o 
   4   1  15     2710.99     2711.76     32.59 o 
   5   1  15     4464.06     4322.35     43.89 o 
   6   1  15       36.98       38.27      3.37 o 
   7   1  15      941.47      964.47     16.59 o 
   8   1  15     1485.98     1386.36     18.47 o 
   9   1  15      427.13      435.16     12.72 o 
  10   1  15      522.77      531.76     15.17 o 
   0   2  15      775.15      711.50     16.17 o 
   1   2  15     2326.93     2320.67     24.42 o 
   2   2  15      602.52      671.59     10.76 o 
   3   2  15     5104.82     4991.98     53.63 o 
   4   2  15     1005.01     1061.44     16.20 o 
   5   2  15        3.36        6.95      3.38 o 
   6   2  15     1763.04     1784.16     16.31 o 
   7   2  15     1445.10     1435.51     17.51 o 
   8   2  15      682.00      765.71     11.55 o 
   9   2  15     1027.32     1030.97     20.65 o 
  10   2  15      255.75      200.04     12.39 o 
   1   3  15     1509.12     1545.54     20.21 o 
   2   3  15     4920.66     4813.56     50.32 o 
   3   3  15     1665.19     1622.67     17.86 o 
   4   3  15     2343.79     2218.13     21.12 o 
   5   3  15     1472.12     1475.93     15.46 o 
   6   3  15      448.91      412.50      8.48 o 
   7   3  15      239.97      247.89      7.80 o 
   8   3  15      591.43      642.31     14.28 o 
   9   3  15       58.82       54.34      7.22 o 
   0   4  15     1870.98     1821.02     28.50 o 
   1   4  15      681.31      714.97     12.04 o 
   2   4  15      532.01      512.18     14.19 o 
   3   4  15     2190.36     2135.43     21.89 o 
   4   4  15      117.59      128.77      5.11 o 
   5   4  15      117.80      132.09      5.12 o 
   6   4  15       87.18       84.34      4.42 o 
   7   4  15        0.33       -2.29      3.28 o 
   8   4  15      123.58      100.29      6.02 o 
   9   4  15        0.97        7.81      6.34 o 
   1   5  15     7166.33     6903.95     74.74 o 
   2   5  15     1751.68     1735.56     21.78 o 
   3   5  15        4.10        6.35      2.80 o 
   4   5  15     2533.43     2555.77     26.43 o 
   5   5  15     2414.81     2368.31     24.53 o 
   6   5  15      190.20      181.88      6.31 o 
   7   5  15      642.62      608.31     12.68 o 
   8   5  15      618.98      636.25     13.36 o 
   9   5  15        8.49        6.64      6.59 o 
   0   6  15     4669.59     4624.84     59.25 o 
   1   6  15     1352.83     1349.01     18.28 o 
   2   6  15     4119.09     4069.19     37.03 o 
   3   6  15     5027.08     5016.87     46.62 o 
   4   6  15     1063.22     1088.52     12.40 o 
   5   6  15      508.75      511.62      9.05 o 
   6   6  15     1369.36     1446.08     19.93 o 
   7   6  15      356.00      369.63      9.35 o 
   8   6  15      365.41      341.29     18.57 o 
   1   7  15      608.12      628.74     21.54 o 
   2   7  15      752.10      771.88     15.27 o 
   3   7  15        0.81        0.93      4.14 o 
   4   7  15      220.41      229.13      9.22 o 
   5   7  15      132.20      112.76      7.04 o 
   6   7  15      276.50      281.77      8.28 o 
   7   7  15       22.11       25.85      5.32 o 
   8   7  15      154.03      153.54     12.23 o 
   0   8  15       26.21       34.98     10.31 o 
   1   8  15     1030.71      991.25     16.81 o 
   2   8  15       45.54       51.51      5.22 o 
   3   8  15     1051.48     1043.30     19.71 o 
   4   8  15      315.41      334.16     11.52 o 
   5   8  15       41.73       50.95      6.36 o 
   6   8  15      372.35      385.37     11.91 o 
   7   8  15      124.86      110.36     10.91 o 
   1   9  15     3405.88     3357.01     55.03 o 
   2   9  15     3102.68     3177.74     38.18 o 
   3   9  15      250.28      255.34     10.56 o 
   4   9  15     1717.24     1689.63     24.47 o 
   5   9  15     1073.69     1101.95     19.40 o 
   6   9  15        1.07        5.66      6.04 o 
   0  10  15      516.53      533.31     26.87 o 
   1  10  15      217.63      212.49     15.12 o 
   2  10  15      271.84      284.48     11.29 o 
   3  10  15     1320.73     1316.81     25.17 o 
   4  10  15      319.85      315.39     12.34 o 
   5  10  15      714.77      721.02     17.02 o 
   1  11  15       45.69       33.07      7.95 o 
   2  11  15      446.04      474.32     21.25 o 
   3  11  15      159.63      139.35     10.73 o 
   0   0  16     7269.85     6756.06    134.17 o 
   1   0  16     3092.58     3243.90     52.62 o 
   2   0  16     5203.90     5109.04     73.19 o 
   3   0  16     1190.55     1151.51     21.24 o 
   4   0  16     2315.15     2349.73     34.03 o 
   5   0  16     1942.30     1977.47     29.52 o 
   6   0  16     4995.30     4954.72     91.82 o 
   7   0  16        2.33        4.89      5.46 o 
   8   0  16      422.63      379.24     12.53 o 
   9   0  16      449.69      448.32     18.56 o 
  10   0  16      759.53      750.63     23.79 o 
   1   1  16       98.26       83.85      5.51 o 
   2   1  16      407.60      386.91      8.17 o 
   3   1  16      575.99      547.39      9.81 o 
   4   1  16      590.06      562.56      9.35 o 
   5   1  16       34.27       39.85      3.83 o 
   6   1  16      518.15      510.82      9.69 o 
   7   1  16      420.61      445.60      8.72 o 
   8   1  16      478.02      463.60     10.15 o 
   9   1  16       32.43       28.51      6.21 o 
  10   1  16      413.58      399.86     15.89 o 
   0   2  16      311.31      349.25     12.10 o 
   1   2  16       28.05       32.59      4.81 o 
   2   2  16       77.59       77.57      5.55 o 
   3   2  16      274.65      290.03      7.59 o 
   4   2  16       51.58       44.04      3.96 o 
   5   2  16        0.30        8.27      3.08 o 
   6   2  16      142.83      129.35      5.41 o 
   7   2  16      210.43      223.96      8.44 o 
   8   2  16       12.05       20.09      4.61 o 
   9   2  16       18.07       11.35      5.47 o 
   1   3  16      263.10      291.29      7.92 o 
   2   3  16     9135.41     9090.71    100.16 o 
   3   3  16       10.31       10.05      3.63 o 
   4   3  16     1666.15     1674.17     17.56 o 
   5   3  16      155.66      138.35      5.38 o 
   6   3  16      204.84      203.58      6.32 o 
   7   3  16      554.87      541.23      9.07 o 
   8   3  16     1027.68     1075.49     18.35 o 
   9   3  16       49.91       54.11      8.69 o 
   0   4  16     5622.14     5590.28     91.89 o 
   1   4  16        5.17        0.58      3.81 o 
   2   4  16        9.32        9.45      4.51 o 
   3   4  16      456.68      487.25      9.90 o 
   4   4  16      700.55      708.05      9.60 o 
   5   4  16      963.24      942.50     12.02 o 
   6   4  16     4600.97     4626.91     45.41 o 
   7   4  16      427.87      417.34      9.55 o 
   8   4  16      179.59      209.77     10.88 o 
   9   4  16      368.40      382.84     18.31 o 
   1   5  16      332.43      321.98      9.91 o 
   2   5  16      808.53      785.53     13.49 o 
   3   5  16      159.65      140.60     10.11 o 
   4   5  16      575.71      632.84     10.02 o 
   5   5  16       89.56       88.78      5.73 o 
   6   5  16       95.42       92.33      5.44 o 
   7   5  16      148.03      164.89     10.06 o 
   8   5  16     1134.03     1169.89     19.61 o 
   9   5  16       11.96       22.51      9.17 o 
   0   6  16     1521.19     1530.00     30.98 o 
   1   6  16      291.77      303.33      9.25 o 
   2   6  16     1588.04     1554.75     16.00 o 
   3   6  16      164.84      136.18      5.52 o 
   4   6  16       10.62       10.65      3.48 o 
   5   6  16        4.96        0.39      3.47 o 
   6   6  16      222.40      199.40      9.17 o 
   7   6  16       26.83       28.43      5.17 o 
   8   6  16       74.13       65.34      7.56 o 
   1   7  16      518.33      495.07      8.96 o 
   2   7  16     1388.07     1399.81     20.63 o 
   3   7  16      102.98       91.25      7.58 o 
   4   7  16     3983.44     4050.66     49.50 o 
   5   7  16      310.71      324.45     10.04 o 
   6   7  16        0.96       -0.46      4.56 o 
   7   7  16      469.46      454.28     15.25 o 
   0   8  16     6467.50     6379.18    130.86 o 
   1   8  16      898.24      900.91     15.37 o 
   2   8  16     1602.85     1623.38     23.19 o 
   3   8  16      173.01      177.35      8.70 o 
   4   8  16      537.82      528.86     14.25 o 
   5   8  16        0.73        1.01      4.75 o 
   6   8  16      766.04      820.72     17.81 o 
   7   8  16      252.29      239.35     12.29 o 
   1   9  16       42.67       38.89      9.68 o 
   2   9  16       51.51       59.92      9.41 o 
   3   9  16      216.47      214.89      9.83 o 
   4   9  16      296.38      319.30     10.29 o 
   5   9  16       95.49       90.94      8.01 o 
   6   9  16        8.34       -4.57      5.75 o 
   0  10  16      535.01      568.79     33.53 o 
   1  10  16       19.47       16.15      7.45 o 
   2  10  16        4.95       -1.22      6.83 o 
   3  10  16        2.44        8.62      7.22 o 
   4  10  16      208.53      189.93     12.04 o 
   1  11  16      607.38      628.42     22.48 o 
   2  11  16     1450.80     1451.38     30.61 o 
   1   1  17     2312.55     2346.27     25.74 o 
   2   1  17       87.56       80.32      6.52 o 
   3   1  17      962.77      938.55     13.56 o 
   4   1  17      857.35      831.47     11.76 o 
   5   1  17     2089.10     2052.69     21.89 o 
   6   1  17        3.14        0.91      2.97 o 
   7   1  17     1608.90     1724.25     18.77 o 
   8   1  17       48.60       44.69      5.33 o 
   9   1  17        0.92       -2.18      5.71 o 
   0   2  17        2.41        2.71      5.11 o 
   1   2  17      662.21      678.87     12.85 o 
   2   2  17     1050.74     1054.84     16.61 o 
   3   2  17     5613.54     5655.57     58.87 o 
   4   2  17       42.58       53.48      5.63 o 
   5   2  17     1011.70     1034.61     12.09 o 
   6   2  17       36.99       46.30      4.42 o 
   7   2  17       65.88       67.65      4.73 o 
   8   2  17      152.89      163.09      9.92 o 
   9   2  17     1867.29     1887.18     36.39 o 
   1   3  17     3787.67     3742.37     42.04 o 
   2   3  17     1767.53     1720.94     22.24 o 
   3   3  17      108.81      101.82      7.45 o 
   4   3  17      104.25      108.72      5.14 o 
   5   3  17      385.84      396.01      7.69 o 
   6   3  17        5.23        5.71      3.09 o 
   7   3  17      696.37      690.71     13.25 o 
   8   3  17        1.68        0.81      4.23 o 
   9   3  17       18.40       19.95      6.32 o 
   0   4  17     2375.84     2227.57     46.15 o 
   1   4  17       21.39       32.94      4.85 o 
   2   4  17      237.68      264.82      9.37 o 
   3   4  17      204.84      202.02      6.64 o 
   4   4  17        4.47        2.96      3.37 o 
   5   4  17       11.71        4.22      3.37 o 
   6   4  17        0.53       -1.19      3.46 o 
   7   4  17        0.61        6.04      3.75 o 
   8   4  17       35.69       27.17      5.40 o 
   9   4  17      194.05      162.88     12.74 o 
   1   5  17      325.23      344.54      9.87 o 
   2   5  17      397.67      360.85     10.09 o 
   3   5  17        7.24        7.82      3.60 o 
   4   5  17      100.69      102.63      5.63 o 
   5   5  17     2045.86     2140.91     24.73 o 
   6   5  17      121.30      140.14      6.58 o 
   7   5  17     1735.35     1716.27     22.29 o 
   8   5  17       96.55       98.92      9.95 o 
   0   6  17       21.46       21.73      8.06 o 
   1   6  17      128.62      117.56      5.61 o 
   2   6  17      170.17      183.41      6.99 o 
   3   6  17     3286.12     3322.83     31.23 o 
   4   6  17      254.61      274.32      7.53 o 
   5   6  17      896.38      919.53     14.34 o 
   6   6  17       36.32       35.85      6.84 o 
   7   6  17      512.55      507.09     14.62 o 
   8   6  17        6.82        6.25      6.53 o 
   1   7  17      400.67      385.29      6.69 o 
   2   7  17      643.66      646.37     14.34 o 
   3   7  17      399.95      396.81     11.74 o 
   4   7  17      481.61      486.66     18.83 o 
   5   7  17      874.16      858.59     16.36 o 
   6   7  17       58.64       67.60      6.73 o 
   7   7  17        2.19       -0.03      6.17 o 
   0   8  17      591.85      602.37     31.55 o 
   1   8  17       52.77       49.26      6.45 o 
   2   8  17       38.95       43.63      7.12 o 
   3   8  17       87.33      104.54      7.24 o 
   4   8  17       69.58       94.61      9.21 o 
   5   8  17      285.95      285.72     12.86 o 
   6   8  17       15.47       22.81      6.43 o 
   1   9  17     2264.09     2279.43     40.05 o 
   2   9  17        9.85       21.28      7.34 o 
   3   9  17       31.47       33.48      9.67 o 
   4   9  17       74.27       75.28      9.19 o 
   5   9  17      921.79      944.81     17.93 o 
   0  10  17       10.24        6.07     10.39 o 
   1  10  17      254.25      260.00     21.01 o 
   2  10  17       86.61       63.55     10.01 o 
   3  10  17     1263.80     1344.37     25.96 o 
   4  10  17       36.81       37.37      7.84 o 
   0   0  18     1309.86     1267.14     33.01 o 
   1   0  18      769.94      806.97     22.67 o 
   2   0  18     3247.92     3280.70     59.74 o 
   3   0  18       33.97       32.14      7.97 o 
   4   0  18      752.01      779.89     15.12 o 
   5   0  18     1074.68     1110.47     19.07 o 
   6   0  18     7257.97     7189.41     99.65 o 
   7   0  18       12.32       12.50      5.33 o 
   8   0  18      671.00      727.93     19.99 o 
   9   0  18       63.52       66.55     11.12 o 
   1   1  18     1073.82     1067.35     16.61 o 
   2   1  18     4274.64     4083.10     43.51 o 
   3   1  18      454.75      481.48     10.55 o 
   4   1  18     5866.63     5820.85     57.47 o 
   5   1  18      207.75      197.22      6.02 o 
   6   1  18       38.15       40.65      4.53 o 
   7   1  18       25.14       32.03      4.55 o 
   8   1  18      576.21      598.25     11.58 o 
   9   1  18        1.87       -5.51      5.51 o 
   0   2  18       62.54       84.05      8.96 o 
   1   2  18       12.91       26.20      5.26 o 
   2   2  18      353.95      380.02     10.10 o 
   3   2  18      370.01      354.44     12.00 o 
   4   2  18      558.22      509.48     10.55 o 
   5   2  18       34.36       32.15      4.49 o 
   6   2  18      400.00      363.21      8.15 o 
   7   2  18        7.56       11.12      3.64 o 
   8   2  18        0.91        5.93      5.01 o 
   9   2  18       21.43       20.43      6.51 o 
   1   3  18      347.85      359.79     10.65 o 
   2   3  18     2778.26     2787.29     34.99 o 
   3   3  18       20.38       24.69      4.89 o 
   4   3  18      601.04      609.05     10.75 o 
   5   3  18      671.35      698.32     11.56 o 
   6   3  18       41.16       38.12      5.58 o 
   7   3  18      719.73      729.12     11.60 o 
   8   3  18     1745.20     1702.69     22.84 o 
   9   3  18        9.85       -1.39      5.29 o 
   0   4  18    21568.54    21099.85    413.03 o 
   1   4  18       19.00       20.16      5.66 o 
   2   4  18     1128.96     1075.25     17.02 o 
   3   4  18        2.85        0.82      3.59 o 
   4   4  18      627.41      608.95     10.98 o 
   5   4  18        0.41        4.89      4.06 o 
   6   4  18     5040.47     5070.21     50.10 o 
   7   4  18      277.32      265.66      9.56 o 
   8   4  18      235.82      264.04     10.00 o 
   1   5  18       57.15       61.30      6.40 o 
   2   5  18     2347.87     2326.73     29.30 o 
   3   5  18      107.10      112.80      5.32 o 
   4   5  18      473.34      519.01      9.03 o 
   5   5  18      744.34      715.04     11.76 o 
   6   5  18       49.93       45.78      4.72 o 
   7   5  18       64.87       55.74      5.33 o 
   8   5  18      804.22      773.29     16.61 o 
   0   6  18      145.83      119.83     13.78 o 
   1   6  18      178.35      172.27      8.26 o 
   2   6  18        2.62        4.12      3.61 o 
   3   6  18      110.15      126.87      5.13 o 
   4   6  18      220.28      244.08      8.47 o 
   5   6  18       75.49       67.02      5.81 o 
   6   6  18      260.25      258.02      9.89 o 
   7   6  18       85.89       83.14      9.24 o 
   1   7  18      231.74      234.44      5.67 o 
   2   7  18     2681.38     2602.81     37.79 o 
   3   7  18        3.58        3.17      5.26 o 
   4   7  18     2251.52     2195.33     36.27 o 
   5   7  18        2.20        1.07      4.64 o 
   6   7  18      250.82      314.10     16.83 o 
   7   7  18        2.03        2.26      6.21 o 
   0   8  18     3720.14     3719.76     77.12 o 
   1   8  18       52.31       40.36      8.03 o 
   2   8  18      161.24      193.97     14.08 o 
   3   8  18       23.77       19.49      5.96 o 
   4   8  18     1937.24     1932.88     32.23 o 
   5   8  18        0.47       12.63      6.14 o 
   6   8  18     1323.05     1324.90     26.48 o 
   1   9  18       64.74       65.48     10.10 o 
   2   9  18       33.78       19.76      8.77 o 
   3   9  18       33.62       17.76      8.56 o 
   4   9  18      218.51      203.42     11.51 o 
   5   9  18       17.77        8.79      6.27 o 
   0  10  18     1627.06     1564.21     52.53 o 
   1  10  18      155.46      154.76     15.33 o 
   2  10  18       51.36       39.17      8.88 o 
   3  10  18      122.99      123.17     11.05 o 
   1   1  19     3455.03     3338.29     39.93 o 
   2   1  19      488.32      470.75     11.41 o 
   3   1  19      193.43      204.56      7.71 o 
   4   1  19     1101.35     1098.06     15.41 o 
   5   1  19     2137.86     2153.68     21.50 o 
   6   1  19      131.23      114.25      7.22 o 
   7   1  19      704.43      726.61     11.75 o 
   8   1  19      402.49      383.58     10.76 o 
   9   1  19       41.10       33.30      6.68 o 
   0   2  19     6586.29     6247.03     99.64 o 
   1   2  19     2699.81     2691.42     32.40 o 
   2   2  19     1253.32     1247.47     18.55 o 
   3   2  19     7163.02     7293.23     80.71 o 
   4   2  19      917.25      891.89     13.30 o 
   5   2  19       91.81       88.89      5.73 o 
   6   2  19     2702.12     2693.96     30.41 o 
   7   2  19      386.25      383.15      8.63 o 
   8   2  19      304.80      300.48     11.01 o 
   1   3  19      502.86      470.33     11.10 o 
   2   3  19      634.50      646.43     13.08 o 
   3   3  19       13.38       11.94      4.66 o 
   4   3  19      638.93      624.57     13.24 o 
   5   3  19     1202.82     1254.24     22.90 o 
   6   3  19       39.86       44.07      4.54 o 
   7   3  19      319.72      348.09      9.14 o 
   8   3  19       17.71       13.22      5.41 o 
   0   4  19      107.81      128.90     10.94 o 
   1   4  19      715.85      702.67     14.47 o 
   2   4  19       30.60       28.53      5.48 o 
   3   4  19      157.64      167.34      6.99 o 
   4   4  19       19.72       15.94      4.25 o 
   5   4  19      253.36      260.77      7.48 o 
   6   4  19        0.84        5.39      3.72 o 
   7   4  19        2.29        2.69      4.06 o 
   8   4  19        8.18       13.52      5.70 o 
   1   5  19     2551.10     2576.78     33.01 o 
   2   5  19      943.36      959.97     17.73 o 
   3   5  19      158.56      141.98      7.84 o 
   4   5  19      836.92      913.72     14.71 o 
   5   5  19     2307.24     2311.22     26.50 o 
   6   5  19       22.73       19.29      5.75 o 
   7   5  19      536.83      545.55     13.54 o 
   0   6  19     1937.15     1951.36     39.73 o 
   1   6  19       29.23       26.81      6.45 o 
   2   6  19      509.57      518.66     14.08 o 
   3   6  19     2992.59     2930.31     30.86 o 
   4   6  19      737.97      701.40     12.92 o 
   5   6  19      309.12      320.28     10.07 o 
   6   6  19      982.96      961.54     17.54 o 
   7   6  19      686.35      715.20     19.37 o 
   1   7  19     1068.77     1016.06     14.08 o 
   2   7  19      434.86      434.68     12.62 o 
   3   7  19        6.38       11.61      5.16 o 
   4   7  19       67.54       65.56      7.87 o 
   5   7  19      404.18      416.14     15.73 o 
   6   7  19        0.39       -2.97      5.82 o 
   0   8  19      126.49      119.03     23.71 o 
   1   8  19       29.92       41.71      8.02 o 
   2   8  19       15.93       16.70      5.45 o 
   3   8  19      514.46      489.95     14.17 o 
   4   8  19       47.89       46.24      7.55 o 
   5   8  19      197.80      200.68     11.56 o 
   1   9  19     1177.43     1237.34     29.73 o 
   2   9  19      650.45      678.98     22.75 o 
   3   9  19      103.67      105.83     10.39 o 
   4   9  19      243.14      253.15     13.46 o 
   0  10  19     1338.25     1257.01     65.44 o 
   1  10  19      506.96      502.27     20.65 o 
   2  10  19       65.42       56.49     10.60 o 
   0   0  20      310.43      417.47     23.98 o 
   1   0  20      352.77      387.74     16.64 o 
   2   0  20      121.36      122.33     11.58 o 
   3   0  20     2551.87     2609.43     44.48 o 
   4   0  20       17.64       14.96      5.39 o 
   5   0  20      836.24      860.52     22.97 o 
   6   0  20     2127.55     2248.08     37.13 o 
   7   0  20      408.79      398.63     12.78 o 
   8   0  20       42.38       40.09      9.32 o 
   1   1  20     2778.35     2636.92     34.56 o 
   2   1  20       62.25       86.50      7.47 o 
   3   1  20      264.28      288.99     11.40 o 
   4   1  20       58.78       64.19      5.36 o 
   5   1  20     2128.11     2135.52     23.18 o 
   6   1  20      148.41      132.09      6.78 o 
   7   1  20      905.69      862.28     13.35 o 
   8   1  20      170.06      170.69      9.15 o 
   0   2  20        1.84       11.08      7.17 o 
   1   2  20      747.33      815.66     16.16 o 
   2   2  20       17.42       13.93      5.43 o 
   3   2  20       31.82       24.13      5.76 o 
   4   2  20      645.85      648.59     12.28 o 
   5   2  20        1.04        1.57      3.55 o 
   6   2  20      120.04      110.55      5.91 o 
   7   2  20        1.90        2.55      3.71 o 
   8   2  20       13.93        8.04      5.47 o 
   1   3  20     2499.74     2579.82     32.34 o 
   2   3  20     1705.56     1671.11     23.73 o 
   3   3  20        5.89        6.05      4.34 o 
   4   3  20      138.59      149.31      7.14 o 
   5   3  20      908.18      951.00     14.31 o 
   6   3  20      151.81      139.75      6.68 o 
   7   3  20      573.39      603.41     11.37 o 
   8   3  20      335.94      335.77     11.68 o 
   0   4  20     2514.74     2377.77     41.32 o 
   1   4  20     1093.02     1069.51     17.14 o 
   2   4  20       15.62       21.23      5.94 o 
   3   4  20     1931.17     2037.15     25.77 o 
   4   4  20       28.30       31.99      5.13 o 
   5   4  20      661.61      663.43     11.87 o 
   6   4  20      453.38      425.87     11.09 o 
   7   4  20      210.41      225.64      8.39 o 
   8   4  20        8.30        9.70      4.93 o 
   1   5  20      961.51      947.74     19.35 o 
   2   5  20      285.15      307.32     11.51 o 
   3   5  20      200.77      218.71      7.93 o 
   4   5  20       44.00       40.24      4.97 o 
   5   5  20      638.53      635.94     11.73 o 
   6   5  20       27.46       20.23      4.80 o 
   7   5  20      369.15      374.73     18.07 o 
   0   6  20       42.06       40.58      8.99 o 
   1   6  20      151.53      150.83     11.50 o 
   2   6  20      169.93      188.76      7.98 o 
   3   6  20      373.25      393.32     12.64 o 
   4   6  20      239.02      260.61      9.91 o 
   5   6  20      129.05      125.69      8.97 o 
   6   6  20      142.97      125.31      9.45 o 
   1   7  20     1007.63      988.21     18.41 o 
   2   7  20      555.98      574.10     17.70 o 
   3   7  20       40.26       39.28      6.71 o 
   4   7  20      789.18      766.78     19.44 o 
   5   7  20     1474.31     1493.37     26.38 o 
   6   7  20        0.17        4.84      5.40 o 
   0   8  20      861.52      799.89     33.82 o 
   1   8  20      281.89      320.96     15.16 o 
   2   8  20       10.31       10.16      8.34 o 
   3   8  20     1308.50     1302.75     28.53 o 
   4   8  20      160.61      159.87     13.13 o 
   5   8  20      153.14      163.20     10.78 o 
   1   9  20      239.73      236.30     16.90 o 
   2   9  20       11.08       12.48      9.15 o 
   3   9  20      247.58      239.96     15.98 o 
   1   1  21      274.92      252.09      8.79 o 
   2   1  21       68.98       83.91      7.25 o 
   3   1  21        1.91        2.19      4.43 o 
   4   1  21     2221.85     2218.00     27.44 o 
   5   1  21      541.70      543.39     12.41 o 
   6   1  21        9.60       12.94      4.75 o 
   7   1  21       34.74       28.06      5.03 o 
   8   1  21      669.53      695.71     18.08 o 
   0   2  21     4117.29     4170.82     70.18 o 
   1   2  21      233.33      212.38      8.81 o 
   2   2  21     1515.48     1536.11     22.79 o 
   3   2  21      685.44      657.38     13.62 o 
   4   2  21     1319.59     1307.86     22.32 o 
   5   2  21      127.05      128.17      7.22 o 
   6   2  21     2187.42     2284.11     27.39 o 
   7   2  21       45.06       41.97      5.76 o 
   8   2  21      372.71      382.27     11.76 o 
   1   3  21       14.60       17.36      5.73 o 
   2   3  21     1206.12     1213.44     20.94 o 
   3   3  21       20.62       41.60     10.74 o 
   4   3  21      162.78      182.15      8.20 o 
   5   3  21      101.35       91.68      7.19 o 
   6   3  21        0.36       -1.86      4.38 o 
   7   3  21       25.99       29.11      5.24 o 
   0   4  21        1.74       12.73      7.39 o 
   1   4  21      372.08      356.15     12.14 o 
   2   4  21      109.26      110.02      9.09 o 
   3   4  21      448.27      445.59     10.39 o 
   4   4  21       17.16       15.28      4.85 o 
   5   4  21       31.12       25.31      5.57 o 
   6   4  21       92.09       84.01      6.93 o 
   7   4  21        2.36        5.67      4.36 o 
   1   5  21      226.00      227.26     12.36 o 
   2   5  21     1940.78     1920.33     30.04 o 
   3   5  21       26.69       24.76      5.22 o 
   4   5  21     1294.93     1332.50     18.56 o 
   5   5  21      120.28      114.15      7.03 o 
   6   5  21       13.21       11.09      4.90 o 
   7   5  21        3.08        2.18      5.89 o 
   0   6  21     3446.84     3367.51     63.54 o 
   1   6  21       54.06       58.47      7.65 o 
   2   6  21      742.83      763.66     14.63 o 
   3   6  21      596.80      591.55     13.99 o 
   4   6  21     1164.13     1138.44     18.82 o 
   5   6  21       94.86      101.71      9.55 o 
   6   6  21     1867.48     1851.45     28.32 o 
   1   7  21        0.93        0.62      4.30 o 
   2   7  21       65.86       53.60      6.95 o 
   3   7  21       22.01       21.79      6.98 o 
   4   7  21       77.49       89.07      8.90 o 
   5   7  21        7.97        0.77      5.09 o 
   0   8  21      898.72      812.23     31.68 o 
   1   8  21        3.95       -2.32      7.11 o 
   2   8  21       20.27       24.07      9.27 o 
   3   8  21        3.54        3.38      5.55 o 
   4   8  21       15.44       14.92      8.01 o 
   1   9  21      165.09      173.11     14.07 o 
   2   9  21     1458.23     1446.46     33.15 o 
   0   0  22       85.24       95.84     17.46 o 
   1   0  22     1172.83     1090.86     27.06 o 
   2   0  22        4.29       10.48      7.07 o 
   3   0  22     7098.39     7117.75    116.11 o 
   4   0  22        1.50       10.31      8.88 o 
   5   0  22      675.37      695.37     23.99 o 
   6   0  22      104.50      105.15     11.58 o 
   7   0  22     1118.95     1152.52     27.56 o 
   1   1  22     1079.33     1169.62     19.98 o 
   2   1  22       39.38       26.20      5.58 o 
   3   1  22      968.31      941.30     19.50 o 
   4   1  22        0.13        2.51      4.60 o 
   5   1  22     2384.71     2410.17     28.87 o 
   6   1  22       23.66       14.94      4.46 o 
   7   1  22      659.20      657.60     12.78 o 
   0   2  22       11.25       24.83      9.84 o 
   1   2  22      440.95      432.07     13.28 o 
   2   2  22      156.22      157.84      9.87 o 
   3   2  22       85.05       94.96      8.23 o 
   4   2  22       14.90       11.64      5.09 o 
   5   2  22       68.87       64.02      6.44 o 
   6   2  22       55.84       57.48      6.32 o 
   7   2  22       10.02        8.44      4.55 o 
   1   3  22     7250.44     6926.63     83.21 o 
   2   3  22      279.53      297.97     12.57 o 
   3   3  22       32.76       41.10      6.32 o 
   4   3  22      402.86      408.44     11.66 o 
   5   3  22     1568.92     1569.49     24.99 o 
   6   3  22       46.80       49.53      5.71 o 
   7   3  22      713.57      761.06     15.34 o 
   0   4  22        8.03       10.14      8.04 o 
   1   4  22     2048.03     2028.76     30.36 o 
   2   4  22      220.66      241.21     11.64 o 
   3   4  22     1029.69     1066.92     16.72 o 
   4   4  22        0.18        2.57      4.33 o 
   5   4  22      837.10      888.31     14.89 o 
   6   4  22       16.46        6.20      4.63 o 
   7   4  22      397.21      434.15     11.74 o 
   1   5  22      779.13      752.57     17.52 o 
   2   5  22       67.96       74.24      8.61 o 
   3   5  22      433.54      466.24     14.69 o 
   4   5  22        5.11        8.19      4.48 o 
   5   5  22      366.81      396.81     11.62 o 
   6   5  22        9.62        7.77      5.36 o 
   0   6  22        4.23        6.64      8.70 o 
   1   6  22       15.05       21.91      6.30 o 
   2   6  22       35.05       28.93      6.65 o 
   3   6  22      922.88      877.51     17.71 o 
   4   6  22       13.95       13.90      5.75 o 
   5   6  22      167.08      162.54     10.02 o 
   1   7  22     1510.67     1494.62     27.03 o 
   2   7  22        6.67        6.71      6.18 o 
   3   7  22        1.59        9.85      7.20 o 
   4   7  22       19.33       18.16      8.48 o 
   0   8  22        5.75      -12.87     12.87 o 
   1   8  22      231.30      228.46     17.11 o 
   2   8  22       28.36       45.27     11.39 o 
   3   8  22     1500.24     1573.78     38.64 o 
   1   1  23     1319.89     1299.55     22.37 o 
   2   1  23      855.95      852.97     20.55 o 
   3   1  23      467.36      478.43     13.68 o 
   4   1  23     1136.48     1156.07     18.67 o 
   5   1  23      227.51      228.63      9.62 o 
   6   1  23       39.98       32.54      5.53 o 
   7   1  23      163.00      155.85      8.34 o 
   0   2  23     5883.21     5520.00    103.77 o 
   1   2  23      451.48      445.31     16.17 o 
   2   2  23     1115.23     1088.29     19.60 o 
   3   2  23      780.24      822.16     17.08 o 
   4   2  23     2206.64     2123.89     30.92 o 
   5   2  23      260.64      290.81      9.09 o 
   6   2  23     1115.13     1148.80     20.92 o 
   7   2  23      113.20       99.03      6.99 o 
   1   3  23       73.74       87.93      8.82 o 
   2   3  23      852.78      835.02     19.64 o 
   3   3  23       68.26       69.65      7.65 o 
   4   3  23      352.89      348.59     13.13 o 
   5   3  23      454.16      472.78     13.33 o 
   6   3  23       35.64       41.34      5.94 o 
   0   4  23      293.52      282.12     23.64 o 
   1   4  23      177.76      176.30      9.68 o 
   2   4  23        0.36        0.18      6.02 o 
   3   4  23       43.02       47.34      5.78 o 
   4   4  23      349.92      380.32     11.02 o 
   5   4  23        2.36        1.19      4.77 o 
   6   4  23       39.80       44.35      6.25 o 
   1   5  23      564.47      565.61     16.69 o 
   2   5  23     2108.29     2072.14     34.22 o 
   3   5  23       34.76       26.42      6.35 o 
   4   5  23     1162.53     1209.80     22.36 o 
   5   5  23      260.37      280.63     11.68 o 
   0   6  23     1586.47     1525.49     39.77 o 
   1   6  23      133.91      138.28     10.26 o 
   2   6  23      826.90      781.50     18.67 o 
   3   6  23      480.51      501.18     13.67 o 
   4   6  23     1574.31     1637.82     26.30 o 
   5   6  23      150.85      156.30     10.46 o 
   1   7  23       79.64       92.95     10.77 o 
   2   7  23        9.25        6.23      6.87 o 
   3   7  23       18.93       15.42      7.93 o 
   4   7  23       26.54       31.58      9.03 o 
   0   8  23     1016.65     1026.85     64.68 o 
   1   8  23        2.41        1.95      9.10 o 
   2   8  23       92.22      109.00     12.34 o 
   0   0  24     3507.31     3496.47    110.12 o 
   1   0  24        9.50        7.14      7.56 o 
   2   0  24      248.81      259.27     17.05 o 
   3   0  24      800.85      826.50     24.92 o 
   4   0  24      553.94      543.21     19.34 o 
   5   0  24      340.35      346.11     15.14 o 
   6   0  24     1167.82     1150.50     27.75 o 
   1   1  24     1773.57     1630.59     28.93 o 
   2   1  24      697.45      674.27     15.83 o 
   3   1  24        8.33        4.74      5.57 o 
   4   1  24      468.93      505.88     13.47 o 
   5   1  24      297.12      304.82     11.43 o 
   6   1  24        0.77        0.88      4.48 o 
   0   2  24       19.55       21.45     11.20 o 
   1   2  24      251.79      248.23     12.59 o 
   2   2  24       12.94       13.35      7.00 o 
   3   2  24       32.14       26.55      7.17 o 
   4   2  24        0.07       -6.79      6.79 o 
   5   2  24      110.22       98.50      7.02 o 
   6   2  24       46.00       60.73      7.56 o 
   1   3  24      660.43      662.85     17.46 o 
   2   3  24      893.64      900.51     18.82 o 
   3   3  24      369.25      361.60     12.34 o 
   4   3  24      787.83      806.61     17.67 o 
   5   3  24      866.11      890.15     19.09 o 
   6   3  24      138.12      148.42      8.63 o 
   0   4  24     2767.17     2651.60     51.91 o 
   1   4  24     1359.77     1368.37     25.46 o 
   2   4  24      692.09      702.06     22.52 o 
   3   4  24      193.77      175.80      8.86 o 
   4   4  24      887.34      923.16     19.11 o 
   5   4  24      175.15      159.56      9.26 o 
   1   5  24        7.33       11.53      7.65 o 
   2   5  24      215.74      219.61     12.30 o 
   3   5  24        9.82       18.25      6.44 o 
   4   5  24       16.32        7.63      4.84 o 
   5   5  24      290.15      259.73     12.74 o 
   0   6  24      418.17      397.27     23.57 o 
   1   6  24        9.00       -0.70      5.92 o 
   2   6  24        0.61        1.80      6.76 o 
   3   6  24      439.31      439.29     16.05 o 
   4   6  24      539.95      582.01     16.11 o 
   1   7  24      992.51      991.89     24.13 o 
   2   7  24     1834.07     1828.57     33.97 o 
   1   1  25     2133.30     2045.43     33.44 o 
   2   1  25        6.08        5.14      6.70 o 
   3   1  25      216.05      247.03     15.04 o 
   4   1  25      106.40       94.64      8.23 o 
   5   1  25     1568.50     1603.48     30.85 o 
   6   1  25       30.80       41.71      6.90 o 
   0   2  25      454.30      426.27     20.45 o 
   1   2  25      732.10      697.94     17.82 o 
   2   2  25       59.96       63.27      7.95 o 
   3   2  25     2668.06     2629.85     40.18 o 
   4   2  25      586.16      560.35     13.79 o 
   5   2  25       80.86       72.20      7.42 o 
   6   2  25      303.30      304.87     15.95 o 
   1   3  25      246.84      234.97     13.28 o 
   2   3  25        4.53        5.79      6.23 o 
   3   3  25        2.13        5.56      5.85 o 
   4   3  25      124.65      111.51      9.36 o 
   5   3  25      406.94      436.62     13.71 o 
   0   4  25      198.66      197.66     15.18 o 
   1   4  25      256.00      274.63     14.22 o 
   2   4  25       26.68       20.11      7.71 o 
   3   4  25      578.97      609.29     14.63 o 
   4   4  25       74.88       76.30      7.55 o 
   5   4  25       19.95       22.92      8.00 o 
   1   5  25     1885.39     1958.43     35.46 o 
   2   5  25        8.26       19.35      7.65 o 
   3   5  25        2.60        2.43      5.95 o 
   4   5  25      413.08      422.04     15.53 o 
   0   6  25      160.15      150.51     18.74 o 
   1   6  25      356.51      392.91     15.18 o 
   2   6  25     1191.79     1179.49     26.37 o 
   3   6  25     1232.44     1205.04     25.48 o 
   0   0  26     3262.56     3374.79    159.29 o 
   1   0  26      786.51      793.18     39.33 o 
   2   0  26      436.81      420.64     21.04 o 
   3   0  26      200.42      232.08     15.77 o 
   4   0  26      549.35      535.81     26.47 o 
   5   0  26      531.03      572.65     20.29 o 
   1   1  26      322.60      350.71     13.20 o 
   2   1  26      676.70      629.73     16.18 o 
   3   1  26       70.65       87.61      9.10 o 
   4   1  26      458.46      496.96     14.80 o 
   5   1  26       17.98       15.50      7.40 o 
   0   2  26        5.25        9.09      9.37 o 
   1   2  26        2.02        3.12      6.19 o 
   2   2  26        2.98        0.50      6.15 o 
   3   2  26      211.17      223.37     12.95 o 
   4   2  26        1.75        0.20      6.09 o 
   5   2  26      107.34       91.62      8.45 o 
   1   3  26      208.63      274.59     13.17 o 
   2   3  26     1299.66     1290.88     23.94 o 
   3   3  26       28.82       31.41      7.66 o 
   4   3  26     1069.35     1093.10     20.68 o 
   0   4  26     2878.08     2801.67     67.93 o 
   1   4  26      175.65      148.84     11.77 o 
   2   4  26      306.91      322.43     14.83 o 
   3   4  26      170.69      129.24      9.21 o 
   4   4  26      733.82      731.17     20.86 o 
   1   5  26       17.93       21.27      8.94 o 
   2   5  26      490.63      501.10     18.18 o 
   3   5  26       11.20        6.59      7.12 o 
   0   6  26      654.94      646.01     29.20 o 
   1   6  26      351.12      358.86     16.14 o 
   1   1  27      785.77      725.84     23.12 o 
   2   1  27      388.44      387.11     14.47 o 
   3   1  27       79.66       87.09      9.98 o 
   4   1  27       15.82       28.92      6.61 o 
   0   2  27       36.90       25.67     12.48 o 
   1   2  27      122.81      110.63      9.52 o 
   2   2  27        0.73       -1.00      6.69 o 
   3   2  27     1880.30     1887.75     36.97 o 
   4   2  27       13.52       11.72      6.21 o 
   1   3  27      811.52      817.60     23.95 o 
   2   3  27       96.24       83.58      9.86 o 
   3   3  27        0.02        0.85      7.18 o 
   0   4  27      238.51      247.67     21.76 o 
   1   4  27        1.92        7.34      7.71 o 
   2   4  27      141.99      157.21     11.06 o 
   3   4  27       33.11       19.66      6.28 o 
   1   5  27      494.09      515.57     19.49 o 
   0   0  28     2087.48     2045.12     81.12 o 
   1   0  28      979.19      900.29     32.04 o 
   2   0  28      411.90      371.10     20.42 o 
   3   0  28      694.59      656.33     27.77 o 
   1   1  28      516.74      514.01     18.07 o 
   2   1  28      531.34      567.40     23.61 o 
   3   1  28      191.30      184.04     12.66 o 
   0   2  28       14.87       29.02     12.00 o 
   1   2  28        0.27        6.88      8.15 o 
   2   2  28       14.32       12.93      7.41 o 
   3   2  28      184.16      186.92     12.03 o 
   1   3  28       36.39       31.64      8.42 o 
   2   3  28      364.62      331.30     15.87 o 
   0   4  28     1854.52     1941.78     52.53 o 
   1   1  29      184.00      186.04     12.69 o 
   0   2  29     1356.88     1526.25     45.56 o 
                                                 
